# Supplementary material for: Identification of Copy Number Aberrations in Breast Cancer Subtypes Using Persistence Topology
Source: Microarrays (Basel). 2015 Aug 12;4(3):339–69. doi: 10.3390/microarrays4030339 (PMC4996377; doi:10.3390/microarrays4030339)
Supplement: Supplementary file 1 [file microarrays-04-00339-s001.zip]

Archive with 9 entries (8 files):
- microarrays-83555-SI/
- microarrays-83555-SI/S1-lumA_pvals.xlsx
- microarrays-83555-SI/S2-lumB_pvals.xlsx
- microarrays-83555-SI/S3-her2_pvals.xlsx
- microarrays-83555-SI/S4-Basal_pvals.xlsx
- microarrays-83555-SI/S5-CentersMass.xlsx
- microarrays-83555-SI/S6-Additional_clones.xlsx
- microarrays-83555-SI/S7-GISTIC_subtype2.xlsx
- microarrays-83555-SI/S8-Outliers.pdf
