# Supplementary material for: Identification of Copy Number Aberrations in Breast Cancer Subtypes Using Persistence Topology
Source: Microarrays (Basel). 2015 Aug 12;4(3):339–69. doi: 10.3390/microarrays4030339 (PMC4996377; doi:10.3390/microarrays4030339)
Supplement: Supplementary file 1 [file microarrays-04-00339-s001.zip › microarrays-83555-SI/S1-lumA_pvals.xlsx]

## Sheet: B0_lumA_horlings_update_segment
Test	Control	Chr	Arm	Segment	bp Range	Cytoband Range	S	p-value	FDR	<B0> Curve: Test Above Control?	Significant and <B0> Curve for Test Above Control
LumA	Rest	1	p	1	3225674–24480408	p36.32–p36.11	183.903	0.0001	0.0075	No	No
LumA	Rest	1	p	2	12429632–32503491	p36.22–p35.1	159.204	0.0002	0.0113	No	No
LumA	Rest	1	p	3	24727422–41059040	p36.11–p34.2	135.601	0.0007	0.0175778	No	No
LumA	Rest	1	p	4	33102443–50571477	p35.1–p33	120.325	0.0002	0.0113	No	No
LumA	Rest	1	p	5	43216014–60167775	p34.2–p32.1	70.3898	0.0053	0.04407	No	No
LumA	Rest	1	p	6	50823002–70103164	p32.3–p31.1	169.668	0.0002	0.0113	No	No
LumA	Rest	1	p	7	61272941–82056781	p32.1–p31.1	99.3205	0.0018	0.0290571	No	No
LumA	Rest	1	p	8	70406779–90064716	p31.1–p22.2	53.4098	0.0061	0.04407	No	No
LumA	Rest	1	p	9	82654606–98909737	p31.1–p21.3	33.2865	0.0162	0.0669782	NA	No
LumA	Rest	1	p	10	90685248–108529492	p22.2–p13.3	63.0503	0.0069	0.04407	No	No
LumA	Rest	1	p	11	99899192–119700888	p21.2–p12	68.5223	0.0119	0.053788	NA	No
LumA	Rest	1	q	1	144902224–176031972	q21.1–q25.2	11.3818	0.261	0.335148	NA	No
LumA	Rest	1	q	2	157789502–187177778	q23.1–q31.1	23.4416	0.076	0.149357	NA	No
LumA	Rest	1	q	3	177185122–202153138	q25.2–q32.1	9.86431	0.1655	0.242877	NA	No
LumA	Rest	1	q	4	189026708–214983322	q31.1–q41	3.34828	0.4818	0.549933	NA	No
LumA	Rest	1	q	5	202708964–223823291	q32.1–q41	8.18296	0.1841	0.263333	NA	No
LumA	Rest	1	q	6	215620474–245156672	q41–q44	5.01643	0.6027	0.654857	NA	No
LumA	Rest	2	p	1	1634835–17143873	p25.3–p24.2	5.37573	0.3374	0.412175	NA	No
LumA	Rest	2	p	2	10273536–28560131	p25.1–p23.2	10.8492	0.112	0.191675	NA	No
LumA	Rest	2	p	3	18627614–40494207	p24.2–p22.1	12.8609	0.1263	0.203884	NA	No
LumA	Rest	2	p	4	29408613–52193233	p23.2–p16.3	26.7143	0.0175	0.070625	NA	No
LumA	Rest	2	p	5	42481333–61074680	p21–p16.1	9.61755	0.2888	0.361975	NA	No
LumA	Rest	2	p	6	52340761–71023979	p16.3–p13.3	2.20144	0.8529	0.884199	NA	No
LumA	Rest	2	p	7	61567864–90134890	p15–p11.2	41.6087	0.0077	0.04407	No	No
LumA	Rest	2	q	1	96312037–116078094	q11.1–q14.1	1.09245	0.9624	0.974311	NA	No
LumA	Rest	2	q	2	103347770–129922768	q12.1–q21.1	26.0599	0.0118	0.053788	NA	No
LumA	Rest	2	q	3	116597572–137651514	q14.1–q22.1	10.3733	0.2477	0.32737	NA	No
LumA	Rest	2	q	4	130702537–153842923	q21.1–q23.3	22.0725	0.0308	0.0826894	NA	No
LumA	Rest	2	q	5	138354127–164378391	q22.1–q24.3	17.4409	0.0471	0.106735	NA	No
LumA	Rest	2	q	6	154719948–172410324	q23.3–q31.1	18.1067	0.114	0.192269	NA	No
LumA	Rest	2	q	7	165980488–183438700	q24.3–q32.1	17.8189	0.1323	0.207889	NA	No
LumA	Rest	2	q	8	173461521–191454754	q31.1–q32.2	18.3871	0.0983	0.172216	NA	No
LumA	Rest	2	q	9	184622291–201848788	q32.1–q33.1	15.8157	0.0342	0.0878318	NA	No
LumA	Rest	2	q	10	193207674–210920868	q32.3–q34	16.324	0.0293	0.0814145	NA	No
LumA	Rest	2	q	11	202710319–221627991	q33.1–q36.1	8.29406	0.2513	0.32796	NA	No
LumA	Rest	2	q	12	212164265–240317277	q34–q37.3	11.363	0.2452	0.325972	NA	No
LumA	Rest	3	p	1	794376–14911335	p26.3–p25.1	27.3941	0.0083	0.0457512	No	No
LumA	Rest	3	p	2	7586443–23599970	p26.1–p24.3	48.5976	0.0027	0.0381375	No	No
LumA	Rest	3	p	3	15654041–31660835	p25.1–p23	19.1732	0.0734	0.148111	NA	No
LumA	Rest	3	p	4	24193255–41198083	p24.2–p22.1	14.8418	0.0897	0.166166	NA	No
LumA	Rest	3	p	5	32675189–49869914	p22.3–p21.31	23.6411	0.0544	0.119363	NA	No
LumA	Rest	3	p	6	42625834–58175201	p22.1–p14.3	33.3907	0.0391	0.0981844	NA	No
LumA	Rest	3	p	7	51583522–70551043	p21.2–p13	35.0964	0.0287	0.0814145	NA	No
LumA	Rest	3	p	8	59727302–87488189	p14.2–p11.2	49.9685	0.0225	0.0774857	NA	No
LumA	Rest	3	q	1	94037937–114057369	q11.2–q13.31	8.99087	0.4124	0.490539	NA	No
LumA	Rest	3	q	2	103699273–122005100	q13.11–q21.1	9.21336	0.3308	0.408529	NA	No
LumA	Rest	3	q	3	114797967–131131415	q13.31–q22.1	16.0192	0.1557	0.232056	NA	No
LumA	Rest	3	q	4	122356613–139780668	q21.1–q23	7.23788	0.3948	0.4746	NA	No
LumA	Rest	3	q	5	132340909–148030187	q22.1–q24	11.7686	0.2308	0.314222	NA	No
LumA	Rest	3	q	6	140689764–155160384	q23–q25.31	31.8254	0.0298	0.0814145	NA	No
LumA	Rest	3	q	7	148858461–169246634	q24–q26.2	63.4739	0.0046	0.04407	No	No
LumA	Rest	3	q	8	155631556–179385745	q25.31–q26.33	18.2376	0.1936	0.27346	NA	No
LumA	Rest	3	q	9	169349126–187210808	q26.2–q27.3	27.2107	0.05	0.110784	NA	No
LumA	Rest	3	q	10	179953005–197493977	q26.33–q29	29.4234	0.0752	0.149081	NA	No
LumA	Rest	4	p	1	1076598–27137510	p16.3–p15.2	22.3613	0.0296	0.0814145	NA	No
LumA	Rest	4	p	2	11032457–37516696	p16.1–p14	23.1814	0.0282	0.0814145	NA	No
LumA	Rest	4	p	3	28650879–48830559	p15.1–p11	46.3468	0.0042	0.04407	No	No
LumA	Rest	4	q	1	52661122–71661502	q11–q13.3	19.0868	0.0409	0.100472	NA	No
LumA	Rest	4	q	2	61969315–81290035	q13.1–q21.21	20.8193	0.0432	0.102406	NA	No
LumA	Rest	4	q	3	72021300–90704922	q13.3–q22.1	12.1529	0.1241	0.20275	NA	No
LumA	Rest	4	q	4	81980978–101292561	q21.21–q24	29.8691	0.0239	0.0774857	NA	No
LumA	Rest	4	q	5	91535761–109658621	q22.1–q25	10.0983	0.1313	0.207889	NA	No
LumA	Rest	4	q	6	101595206–120936770	q24–q27	26.3513	0.007	0.04407	No	No
LumA	Rest	4	q	7	109839332–131395984	q25–q28.3	66.3411	0.0003	0.0129143	No	No
LumA	Rest	4	q	8	121497417–142182745	q27–q31.21	25.399	0.0087	0.0468143	No	No
LumA	Rest	4	q	9	132550017–152548400	q28.3–q31.3	31.5461	0.0107	0.0530609	NA	No
LumA	Rest	4	q	10	143689171–166022098	q31.21–q32.3	32.2462	0.0163	0.0669782	NA	No
LumA	Rest	4	q	11	152744745–176245828	q31.3–q34.1	28.7948	0.0133	0.0589373	NA	No
LumA	Rest	4	q	12	166521693–190284043	q32.3–q35.2	14.0191	0.1534	0.232056	NA	No
LumA	Rest	5	p	1	2518762–16627325	p15.33–p15.1	36.5432	0.0106	0.0530609	NA	No
LumA	Rest	5	p	2	10307620–31292180	p15.2–p13.3	17.3011	0.0613	0.128276	NA	No
LumA	Rest	5	p	3	19608109–42861888	p14.3–p12	22.9177	0.015	0.0651923	NA	No
LumA	Rest	5	q	1	49873025–67288159	q11.1–q13.1	18.854	0.0939	0.167911	NA	No
LumA	Rest	5	q	2	59305148–80010729	q12.1–q14.1	22.4264	0.0323	0.0839057	NA	No
LumA	Rest	5	q	3	71625032–94503035	q13.2–q15	13.5525	0.0937	0.167911	NA	No
LumA	Rest	5	q	4	81211273–107989292	q14.1–q21.3	4.14219	0.5072	0.576016	NA	No
LumA	Rest	5	q	5	95817382–118954363	q15–q23.1	2.70798	0.6139	0.663834	NA	No
LumA	Rest	5	q	6	109322974–129522360	q21.3–q23.3	8.13206	0.2899	0.361975	NA	No
LumA	Rest	5	q	7	119641936–136337622	q23.1–q31.2	10.5109	0.2517	0.32796	NA	No
LumA	Rest	5	q	8	130288002–145171748	q23.3–q32	14.1268	0.1128	0.191675	NA	No
LumA	Rest	5	q	9	136865228–152838083	q31.2–q33.2	6.99286	0.266	0.33773	NA	No
LumA	Rest	5	q	10	146334151–165746145	q32–q34	8.19091	0.2525	0.32796	NA	No
LumA	Rest	5	q	11	154437557–178312004	q33.2–q35.3	19.982	0.0687	0.139876	NA	No
LumA	Rest	6	p	1	1297036–20523819	p25.3–p22.3	20.3622	0.0247	0.0775306	NA	No
LumA	Rest	6	p	2	11374225–29214068	p24.2–p22.1	19.067	0.0318	0.0835674	NA	No
LumA	Rest	6	p	3	21405056–39870200	p22.3–p21.2	28.8484	0.0095	0.0499302	No	No
LumA	Rest	6	p	4	31924988–58503276	p21.33–p11.2	70.8053	0.0059	0.04407	No	No
LumA	Rest	6	q	1	62529446–85978952	q11.1–q14.3	9.5259	0.3336	0.409748	NA	No
LumA	Rest	6	q	2	73038504–99279159	q13–q16.1	6.2492	0.4191	0.495898	NA	No
LumA	Rest	6	q	3	88230325–107920781	q15–q21	2.17327	0.9021	0.92251	NA	No
LumA	Rest	6	q	4	99790429–117809698	q16.2–q22.1	23.3198	0.0864	0.161375	NA	No
LumA	Rest	6	q	5	108419267–128407926	q21–q22.33	28.6134	0.0469	0.106735	NA	No
LumA	Rest	6	q	6	118570556–139914841	q22.31–q24.1	17.1747	0.1338	0.207889	NA	No
LumA	Rest	6	q	7	129623695–151401982	q22.33–q25.1	16.0391	0.1338	0.207889	NA	No
LumA	Rest	6	q	8	141083856–158806582	q24.1–q25.3	28.7027	0.0299	0.0814145	NA	No
LumA	Rest	6	q	9	152053838–169747290	q25.1–q27	29.2311	0.0264	0.079552	NA	No
LumA	Rest	7	p	1	1646315–21622750	p22.3–p15.3	10.6518	0.2206	0.303998	NA	No
LumA	Rest	7	p	2	11807386–36202604	p21.3–p14.2	6.04787	0.4593	0.526913	NA	No
LumA	Rest	7	p	3	24524124–56672964	p15.3–p11.2	7.29105	0.689	0.7345	NA	No
LumA	Rest	7	q	1	62689176–79702216	q11.21–q21.11	2.7899	0.7475	0.785744	NA	No
LumA	Rest	7	q	2	71507839–88152523	q11.22–q21.12	13.9915	0.1933	0.27346	NA	No
LumA	Rest	7	q	3	81600243–98946495	q21.11–q22.1	11.825	0.1733	0.252683	NA	No
LumA	Rest	7	q	4	88834393–107685164	q21.13–q31.1	18.9781	0.0912	0.167571	NA	No
LumA	Rest	7	q	5	99531504–118201933	q22.1–q31.31	21.8546	0.1196	0.199744	NA	No
LumA	Rest	7	q	6	108130860–128624043	q31.1–q32.1	28.3801	0.0401	0.099589	NA	No
LumA	Rest	7	q	7	118843084–136956770	q31.31–q33	17.7587	0.084	0.1582	NA	No
LumA	Rest	7	q	8	129452491–146329761	q32.2–q35	13.1389	0.2052	0.288045	NA	No
LumA	Rest	7	q	9	137034599–157857901	q33–q36.3	13.243	0.3989	0.476992	NA	No
LumA	Rest	8	p	1	488653–17738273	p23.3–p22	10.9059	0.2294	0.314208	NA	No
LumA	Rest	8	p	2	7992614–29699950	p23.1–p12	14.9183	0.154	0.232056	NA	No
LumA	Rest	8	p	3	18206046–43197654	p22–p11.1	38.5559	0.1571	0.232056	NA	No
LumA	Rest	8	q	1	47698453–64304418	q11.1–q12.3	17.4151	0.1077	0.185803	NA	No
LumA	Rest	8	q	2	55343291–73560678	q11.23–q13.3	10.3825	0.441	0.513742	NA	No
LumA	Rest	8	q	3	65216296–82461173	q12.3–q21.13	1.82025	0.9854	0.9854	NA	No
LumA	Rest	8	q	4	75411898–95910661	q21.11–q22.1	1.72062	0.97	0.974311	NA	No
LumA	Rest	8	q	5	84216776–105934497	q21.13–q22.3	43.9329	0.0251	0.0777068	NA	No
LumA	Rest	8	q	6	97704933–117215694	q22.1–q23.3	41.1047	0.0476	0.106735	NA	No
LumA	Rest	8	q	7	107752315–128667455	q23.1–q24.21	67.4086	0.0477	0.106735	NA	No
LumA	Rest	8	q	8	118228903–145613007	q24.11–q24.3	107.039	0.0076	0.04407	No	No
LumA	Rest	9	p	1	1002152–16152186	p24.3–p22.3	115.228	0.0004	0.0129143	No	No
LumA	Rest	9	p	2	9668611–24101721	p23–p21.3	91.3209	0.0013	0.0244833	No	No
LumA	Rest	9	p	3	16998010–32452267	p22.2–p21.1	101.941	0.0042	0.04407	No	No
LumA	Rest	9	p	4	24888888–46791316	p21.3–p11.2	86.3282	0.0061	0.04407	No	No
LumA	Rest	9	q	1	67516297–86102092	q13–q21.32	46.1635	0.0293	0.0814145	NA	No
LumA	Rest	9	q	2	78861659–91415512	q21.13–q22.1	130.178	0.001	0.0205455	No	No
LumA	Rest	9	q	3	86991741–98981704	q21.33–q22.32	105.956	0.0004	0.0129143	No	No
LumA	Rest	9	q	4	92847611–106175452	q22.2–q31.1	16.2237	0.2938	0.364829	NA	No
LumA	Rest	9	q	5	100042032–114652483	q22.33–q31.3	29.5965	0.1202	0.199744	NA	No
LumA	Rest	9	q	6	106545018–121037606	q31.1–q33.1	65.2419	0.0075	0.04407	No	No
LumA	Rest	9	q	7	115462209–128193295	q32–q33.3	65.5067	0.0061	0.04407	No	No
LumA	Rest	9	q	8	121874735–137973287	q33.1–q34.3	42.3989	0.0435	0.102406	NA	No
LumA	Rest	10	p	1	1217029–19986417	p15.3–p12.31	24.7784	0.0231	0.0774857	NA	No
LumA	Rest	10	p	2	10915523–28946018	p14–p12.1	9.02523	0.1789	0.257957	NA	No
LumA	Rest	10	p	3	20522279–38562688	p12.31–p11.1	15.3322	0.0743	0.1486	NA	No
LumA	Rest	10	q	1	43341888–63184049	q11.21–q21.2	16.2381	0.1551	0.232056	NA	No
LumA	Rest	10	q	2	54243337–74164328	q21.1–q22.1	25.2279	0.0189	0.0736448	NA	No
LumA	Rest	10	q	3	64111493–82490215	q21.2–q23.1	48.5119	0.0045	0.04407	No	No
LumA	Rest	10	q	4	75284694–90607464	q22.2–q23.31	39.4422	0.0425	0.102181	NA	No
LumA	Rest	10	q	5	83646484–100952271	q23.1–q24.2	50.5813	0.0117	0.053788	NA	No
LumA	Rest	10	q	6	91326292–111508658	q23.31–q25.1	33.0166	0.0108	0.0530609	NA	No
LumA	Rest	10	q	7	101712730–120370659	q24.2–q26.11	66.9141	0.0005	0.014125	No	No
LumA	Rest	10	q	8	112361447–135221600	q25.2–q26.3	96.8793	0.0041	0.04407	No	No
LumA	Rest	11	p	1	1629862–18139630	p15.5–p15.1	41.1287	0.0055	0.04407	No	No
LumA	Rest	11	p	2	9709739–30606866	p15.4–p14.1	31.5653	0.024	0.0774857	NA	No
LumA	Rest	11	p	3	18585995–35190778	p15.1–p13	12.3271	0.1792	0.257957	NA	No
LumA	Rest	11	p	4	30708700–51439293	p14.1–p11.12	25.6596	0.1343	0.207889	NA	No
LumA	Rest	11	q	1	55083762–70559975	q11–q13.4	4.12526	0.7996	0.836619	NA	No
LumA	Rest	11	q	2	64087480–78357714	q13.1–q14.1	13.0215	0.5754	0.634343	NA	No
LumA	Rest	11	q	3	70629079–87243850	q13.4–q14.2	51.3644	0.1284	0.205804	NA	No
LumA	Rest	11	q	4	78965063–96651471	q14.1–q21	16.5925	0.2761	0.348596	NA	No
LumA	Rest	11	q	5	91264719–104299413	q14.3–q22.3	21.3633	0.0375	0.0952247	NA	No
LumA	Rest	11	q	6	97598601–114236228	q22.1–q23.2	31.6569	0.0057	0.04407	Yes	Yes
LumA	Rest	11	q	7	105445897–122620172	q22.3–q24.1	14.3999	0.1568	0.232056	NA	No
LumA	Rest	11	q	8	115319527–134479818	q23.3–q25	8.92097	0.4573	0.526913	NA	No
LumA	Rest	12	p	1	282273–18609593	p13.33–p12.3	100.172	0.0038	0.04407	No	No
LumA	Rest	12	p	2	8027871–33280286	p13.31–p11.21	59.6233	0.0417	0.101335	NA	No
LumA	Rest	12	q	1	38914690–53207103	q12–q13.13	2.01907	0.6382	0.68357	NA	No
LumA	Rest	12	q	2	47577091–61925893	q13.11–q14.1	2.00192	0.7307	0.771674	NA	No
LumA	Rest	12	q	3	53460231–74781532	q13.13–q21.1	9.38194	0.3665	0.442936	NA	No
LumA	Rest	12	q	4	64567977–83465375	q14.2–q21.31	27.3638	0.0951	0.167911	NA	No
LumA	Rest	12	q	5	74908274–94471863	q21.1–q22	47.0729	0.0194	0.0738267	NA	No
LumA	Rest	12	q	6	84167850–102067275	q21.31–q23.2	19.5886	0.2379	0.320032	NA	No
LumA	Rest	12	q	7	94523046–110678166	q22–q24.11	10.2109	0.4306	0.504226	NA	No
LumA	Rest	12	q	8	102957740–119576146	q23.2–q24.23	2.07189	0.9692	0.974311	NA	No
LumA	Rest	12	q	9	111316270–133346391	q24.11–q24.33	23.6598	0.1213	0.200101	NA	No
LumA	Rest	13	q	1	20238604–36012940	q12.11–q13.3	14.3586	0.1247	0.20275	NA	No
LumA	Rest	13	q	2	28516250–46042385	q12.2–q14.13	28.358	0.0218	0.0769813	NA	No
LumA	Rest	13	q	3	38319921–56818886	q13.3–q21.1	34.2845	0.0049	0.04407	No	No
LumA	Rest	13	q	4	48083033–68428774	q14.2–q21.32	21.1925	0.0258	0.0787946	NA	No
LumA	Rest	13	q	5	58732382–78892425	q21.1–q22.3	34.5922	0.021	0.0765484	NA	No
LumA	Rest	13	q	6	69283809–89061550	q21.33–q31.2	19.663	0.0823	0.1582	NA	No
LumA	Rest	13	q	7	79057929–98471162	q31.1–q32.2	18.6602	0.0311	0.0826894	NA	No
LumA	Rest	13	q	8	89679237–113692428	q31.2–q34	43.923	0.0583	0.123138	NA	No
LumA	Rest	14	q	1	20501977–40300279	q11.2–q21.1	18.1245	0.0661	0.135805	NA	No
LumA	Rest	14	q	2	31089528–50538326	q12–q21.3	23.3764	0.0247	0.0775306	NA	No
LumA	Rest	14	q	3	41294945–59254716	q21.1–q23.1	13.7215	0.0837	0.1582	NA	No
LumA	Rest	14	q	4	51787549–68753875	q22.1–q24.1	1.09462	0.9533	0.970477	NA	No
LumA	Rest	14	q	5	60267258–76141892	q23.1–q24.3	4.68209	0.5464	0.617432	NA	No
LumA	Rest	14	q	6	69341229–84784824	q24.1–q31.2	70.4849	0.0015	0.0260769	No	No
LumA	Rest	14	q	7	76584595–94877177	q24.3–q32.13	34.2314	0.0114	0.053788	NA	No
LumA	Rest	14	q	8	85099070–106197313	q31.3–q32.33	20.5919	0.0571	0.122808	NA	No
LumA	Rest	15	q	1	22813353–43893914	q11.2–q15.3	32.5921	0.0206	0.0763213	NA	No
LumA	Rest	15	q	2	35106817–53948184	q14–q21.3	44.6441	0.0008	0.01808	No	No
LumA	Rest	15	q	3	44807380–64580851	q21.1–q22.31	32.1014	0.0078	0.04407	No	No
LumA	Rest	15	q	4	54773298–70833282	q21.3–q23	18.2654	0.0471	0.106735	NA	No
LumA	Rest	15	q	5	65284212–83070992	q22.31–q25.2	13.278	0.0799	0.155667	NA	No
LumA	Rest	15	q	6	72356454–101733816	q23–q26.3	50.857	0.0161	0.0669782	NA	No
LumA	Rest	16	p	1	491053–20244797	p13.3–p12.3	5.00363	0.6215	0.668852	NA	No
LumA	Rest	16	p	2	9728105–31048088	p13.2–p11.2	2.90511	0.7087	0.751954	NA	No
LumA	Rest	16	q	1	46510743–63838775	q11.2–q21	5.56369	0.8587	0.886147	NA	No
LumA	Rest	16	q	2	55869021–70133673	q12.2–q22.1	18.8331	0.2423	0.324022	NA	No
LumA	Rest	16	q	3	64365187–77877733	q21–q23.1	4.57666	0.6013	0.654857	NA	No
LumA	Rest	16	q	4	70607807–89894658	q22.1–q24.3	5.45251	0.4456	0.516439	NA	No
LumA	Rest	17	p	1	856239–15381603	p13.3–p12	11.2918	0.2635	0.336446	NA	No
LumA	Rest	17	p	2	7498754–21899773	p13.1–p11.2	6.08181	0.5619	0.631346	NA	No
LumA	Rest	17	q	1	25440972–37812853	q11.1–q12	83.2766	0.0633	0.131246	NA	No
LumA	Rest	17	q	2	32489785–43339849	q12–q21.31	42.9453	0.1384	0.212778	NA	No
LumA	Rest	17	q	3	38428492–49075570	q21.2–q21.33	97.3076	0.0073	0.04407	No	No
LumA	Rest	17	q	4	44084882–57340119	q21.31–q22	100.339	0.0182	0.0721614	NA	No
LumA	Rest	17	q	5	51080264–66108804	q22–q24.2	109.688	0.0196	0.0738267	NA	No
LumA	Rest	17	q	6	57996713–80780814	q23.1–q25.3	112.341	0.0238	0.0774857	NA	No
LumA	Rest	18	q	1	18973956–41791273	q11.1–q12.3	20.2695	0.0926	0.167911	NA	No
LumA	Rest	18	q	2	30004156–49687870	q12.1–q21.2	35.8858	0.024	0.0774857	NA	No
LumA	Rest	18	q	3	42963568–60422438	q12.3–q21.33	36.9016	0.0284	0.0814145	NA	No
LumA	Rest	18	q	4	51533581–77438811	q21.2–q23	17.7402	0.2093	0.291986	NA	No
LumA	Rest	19	p	1	2645842–16152544	p13.3–p13.12	3.05906	0.8055	0.838908	NA	No
LumA	Rest	19	p	2	9181365–23764233	p13.2–p12	5.65183	0.5676	0.631909	NA	No
LumA	Rest	19	q	1	28200396–45221782	q11–q13.32	6.25965	0.5997	0.654857	NA	No
LumA	Rest	19	q	2	36185687–58824283	q13.12–q13.43	52.7858	0.0551	0.119737	NA	No
LumA	Rest	20	q	1	29456636–42370936	q11.21–q13.12	77.303	0.0023	0.0346533	No	No
LumA	Rest	20	q	2	35452532–51284969	q11.23–q13.2	63.4538	0.0064	0.04407	No	No
LumA	Rest	20	q	3	44457309–62639242	q13.12–q13.33	58.6088	0.0215	0.0769813	NA	No
LumA	Rest	21	q	1	15713961–47600622	q11.2–q22.3	31.339	0.0576	0.122808	NA	No
LumA	Rest	22	q	1	17242248–33169418	q11.1–q12.3	16.4253	0.2376	0.320032	NA	No
LumA	Rest	22	q	2	25550817–39609438	q11.23–q13.1	2.43038	0.8691	0.892803	NA	No
LumA	Rest	22	q	3	33366938–49796787	q12.3–q13.33	6.10667	0.5733	0.634343	NA	No
LumA	Rest	23	p	1	2930526–27116708	p22.33–p21.3	36.2432	0.0065	0.04407	No	No
LumA	Rest	23	p	2	14852690–37669959	p22.2–p11.4	37.4225	0.0055	0.04407	No	No
LumA	Rest	23	p	3	28120950–57800610	p21.3–p11.21	20.3902	0.0946	0.167911	NA	No
LumA	Rest	23	q	1	62352481–83345490	q11.1–q21.1	16.3605	0.084	0.1582	NA	No
LumA	Rest	23	q	2	73471329–95328172	q13.2–q21.33	8.77818	0.2144	0.297266	NA	No
LumA	Rest	23	q	3	83958678–106167441	q21.1–q22.3	6.51524	0.2543	0.32841	NA	No
LumA	Rest	23	q	4	96464293–118555886	q21.33–q24	6.39811	0.3597	0.437055	NA	No
LumA	Rest	23	q	5	107035946–129845744	q22.3–q26.1	20.2119	0.1015	0.176454	NA	No
LumA	Rest	23	q	6	119561031–140385198	q24–q27.2	4.12307	0.5643	0.631346	NA	No
LumA	Rest	23	q	7	131357146–154131702	q26.2–q28	8.95161	0.4223	0.497082	NA	No
