# Supplementary material for: Identification of Copy Number Aberrations in Breast Cancer Subtypes Using Persistence Topology
Source: Microarrays (Basel). 2015 Aug 12;4(3):339–69. doi: 10.3390/microarrays4030339 (PMC4996377; doi:10.3390/microarrays4030339)
Supplement: Supplementary file 1 [file microarrays-04-00339-s001.zip › microarrays-83555-SI/S2-lumB_pvals.xlsx]

## Sheet: B0_lumB_noBasalctrl_horlings_up
Test	Control	Chr	Arm	Segment	bp Range	Cytoband Range	S	p-value	FDR	<B0> Curve: Test Above Control?	Significant and <B0> Curve for Test Above Control
LumB	Rest no Basal	1	p	1	3225674–24480408	p36.32–p36.11	192.629	0.001	0.0322857	Yes	Yes
LumB	Rest no Basal	1	p	2	12429632–32503491	p36.22–p35.1	232.964	0.0001	0.0075	Yes	Yes
LumB	Rest no Basal	1	p	3	24727422–41059040	p36.11–p34.2	217.368	0.0001	0.0075	Yes	Yes
LumB	Rest no Basal	1	p	4	33102443–50571477	p35.1–p33	134.902	0.0034	0.0404421	Yes	Yes
LumB	Rest no Basal	1	p	5	43216014–60167775	p34.2–p32.1	80.0432	0.0213	0.0891444	NA	No
LumB	Rest no Basal	1	p	6	50823002–70103164	p32.3–p31.1	153.43	0.0034	0.0404421	Yes	Yes
LumB	Rest no Basal	1	p	7	61272941–82056781	p32.1–p31.1	118.109	0.0034	0.0404421	Yes	Yes
LumB	Rest no Basal	1	p	8	70406779–90064716	p31.1–p22.2	79.2207	0.0107	0.0654211	NA	No
LumB	Rest no Basal	1	p	9	82654606–98909737	p31.1–p21.3	50.6442	0.0108	0.0654211	NA	No
LumB	Rest no Basal	1	p	10	90685248–108529492	p22.2–p13.3	76.9117	0.0121	0.0683381	NA	No
LumB	Rest no Basal	1	p	11	99899192–119700888	p21.2–p12	103.694	0.0089	0.0648839	NA	No
LumB	Rest no Basal	1	q	1	144902224–176031972	q21.1–q25.2	2.58186	0.9154	0.927715	NA	No
LumB	Rest no Basal	1	q	2	157789502–187177778	q23.1–q31.1	10.8757	0.4283	0.556298	NA	No
LumB	Rest no Basal	1	q	3	177185122–202153138	q25.2–q32.1	5.44434	0.6714	0.746241	NA	No
LumB	Rest no Basal	1	q	4	189026708–214983322	q31.1–q41	39.6447	0.0173	0.080908	NA	No
LumB	Rest no Basal	1	q	5	202708964–223823291	q32.1–q41	46.6986	0.0083	0.0646828	NA	No
LumB	Rest no Basal	1	q	6	215620474–245156672	q41–q44	8.89674	0.4941	0.60291	NA	No
LumB	Rest no Basal	2	p	1	1634835–17143873	p25.3–p24.2	2.5901	0.8441	0.875076	NA	No
LumB	Rest no Basal	2	p	2	10273536–28560131	p25.1–p23.2	2.30949	0.8512	0.878407	NA	No
LumB	Rest no Basal	2	p	3	18627614–40494207	p24.2–p22.1	7.19444	0.4598	0.577304	NA	No
LumB	Rest no Basal	2	p	4	29408613–52193233	p23.2–p16.3	24.1794	0.048	0.146448	NA	No
LumB	Rest no Basal	2	p	5	42481333–61074680	p21–p16.1	5.06277	0.7697	0.812861	NA	No
LumB	Rest no Basal	2	p	6	52340761–71023979	p16.3–p13.3	2.73596	0.9439	0.948095	NA	No
LumB	Rest no Basal	2	p	7	61567864–90134890	p15–p11.2	26.8692	0.0206	0.0882679	NA	No
LumB	Rest no Basal	2	q	1	96312037–116078094	q11.1–q14.1	9.02994	0.4378	0.565387	NA	No
LumB	Rest no Basal	2	q	2	103347770–129922768	q12.1–q21.1	13.0899	0.3459	0.487356	NA	No
LumB	Rest no Basal	2	q	3	116597572–137651514	q14.1–q22.1	12.6988	0.3609	0.491346	NA	No
LumB	Rest no Basal	2	q	4	130702537–153842923	q21.1–q23.3	10.4415	0.3515	0.487356	NA	No
LumB	Rest no Basal	2	q	5	138354127–164378391	q22.1–q24.3	23.2148	0.078	0.200318	NA	No
LumB	Rest no Basal	2	q	6	154719948–172410324	q23.3–q31.1	8.77811	0.5085	0.611402	NA	No
LumB	Rest no Basal	2	q	7	165980488–183438700	q24.3–q32.1	9.76342	0.6175	0.712015	NA	No
LumB	Rest no Basal	2	q	8	173461521–191454754	q31.1–q32.2	14.713	0.3554	0.489759	NA	No
LumB	Rest no Basal	2	q	9	184622291–201848788	q32.1–q33.1	9.29349	0.335	0.483813	NA	No
LumB	Rest no Basal	2	q	10	193207674–210920868	q32.3–q34	16.6964	0.1225	0.247188	NA	No
LumB	Rest no Basal	2	q	11	202710319–221627991	q33.1–q36.1	8.45632	0.4646	0.579901	NA	No
LumB	Rest no Basal	2	q	12	212164265–240317277	q34–q37.3	15.332	0.3061	0.470172	NA	No
LumB	Rest no Basal	3	p	1	794376–14911335	p26.3–p25.1	10.3183	0.1968	0.350211	NA	No
LumB	Rest no Basal	3	p	2	7586443–23599970	p26.1–p24.3	15.6664	0.152	0.291119	NA	No
LumB	Rest no Basal	3	p	3	15654041–31660835	p25.1–p23	8.79169	0.4962	0.60291	NA	No
LumB	Rest no Basal	3	p	4	24193255–41198083	p24.2–p22.1	13.1027	0.3281	0.483813	NA	No
LumB	Rest no Basal	3	p	5	32675189–49869914	p22.3–p21.31	75.417	0.0064	0.057856	NA	No
LumB	Rest no Basal	3	p	6	42625834–58175201	p22.1–p14.3	70.414	0.0136	0.0714791	NA	No
LumB	Rest no Basal	3	p	7	51583522–70551043	p21.2–p13	19.3582	0.2135	0.367079	NA	No
LumB	Rest no Basal	3	p	8	59727302–87488189	p14.2–p11.2	30.1198	0.1868	0.335054	NA	No
LumB	Rest no Basal	3	q	1	94037937–114057369	q11.2–q13.31	45.6473	0.07	0.188333	NA	No
LumB	Rest no Basal	3	q	2	103699273–122005100	q13.11–q21.1	32.5808	0.1142	0.239811	NA	No
LumB	Rest no Basal	3	q	3	114797967–131131415	q13.31–q22.1	57.9152	0.0281	0.110036	NA	No
LumB	Rest no Basal	3	q	4	122356613–139780668	q21.1–q23	22.7528	0.1784	0.324174	NA	No
LumB	Rest no Basal	3	q	5	132340909–148030187	q22.1–q24	8.97282	0.6214	0.712875	NA	No
LumB	Rest no Basal	3	q	6	140689764–155160384	q23–q25.31	61.91	0.0173	0.080908	NA	No
LumB	Rest no Basal	3	q	7	148858461–169246634	q24–q26.2	108.556	0.0063	0.057856	NA	No
LumB	Rest no Basal	3	q	8	155631556–179385745	q25.31–q26.33	95.1925	0.0108	0.0654211	NA	No
LumB	Rest no Basal	3	q	9	169349126–187210808	q26.2–q27.3	49.5269	0.0458	0.144703	NA	No
LumB	Rest no Basal	3	q	10	179953005–197493977	q26.33–q29	65.3012	0.0196	0.0868549	NA	No
LumB	Rest no Basal	4	p	1	1076598–27137510	p16.3–p15.2	27.9833	0.0818	0.200943	NA	No
LumB	Rest no Basal	4	p	2	11032457–37516696	p16.1–p14	40.5813	0.0297	0.110036	NA	No
LumB	Rest no Basal	4	p	3	28650879–48830559	p15.1–p11	17.1637	0.1119	0.238579	NA	No
LumB	Rest no Basal	4	q	1	52661122–71661502	q11–q13.3	19.7221	0.1311	0.25764	NA	No
LumB	Rest no Basal	4	q	2	61969315–81290035	q13.1–q21.21	61.0656	0.0096	0.0654211	NA	No
LumB	Rest no Basal	4	q	3	72021300–90704922	q13.3–q22.1	27.0375	0.0486	0.146448	NA	No
LumB	Rest no Basal	4	q	4	81980978–101292561	q21.21–q24	22.9812	0.0549	0.159344	NA	No
LumB	Rest no Basal	4	q	5	91535761–109658621	q22.1–q25	41.3779	0.0079	0.0637643	NA	No
LumB	Rest no Basal	4	q	6	101595206–120936770	q24–q27	39.652	0.0033	0.0404421	Yes	Yes
LumB	Rest no Basal	4	q	7	109839332–131395984	q25–q28.3	39.6324	0.0058	0.057856	NA	No
LumB	Rest no Basal	4	q	8	121497417–142182745	q27–q31.21	21.7932	0.0565	0.159612	NA	No
LumB	Rest no Basal	4	q	9	132550017–152548400	q28.3–q31.3	41.7686	0.0177	0.080908	NA	No
LumB	Rest no Basal	4	q	10	143689171–166022098	q31.21–q32.3	20.46	0.1243	0.2486	NA	No
LumB	Rest no Basal	4	q	11	152744745–176245828	q31.3–q34.1	30.376	0.0334	0.116129	NA	No
LumB	Rest no Basal	4	q	12	166521693–190284043	q32.3–q35.2	51.0341	0.0207	0.0882679	NA	No
LumB	Rest no Basal	5	p	1	2518762–16627325	p15.33–p15.1	6.31701	0.5664	0.663246	NA	No
LumB	Rest no Basal	5	p	2	10307620–31292180	p15.2–p13.3	7.81209	0.5236	0.626104	NA	No
LumB	Rest no Basal	5	p	3	19608109–42861888	p14.3–p12	11.5964	0.2335	0.390896	NA	No
LumB	Rest no Basal	5	q	1	49873025–67288159	q11.1–q13.1	8.04793	0.5576	0.656342	NA	No
LumB	Rest no Basal	5	q	2	59305148–80010729	q12.1–q14.1	11.4917	0.3321	0.483813	NA	No
LumB	Rest no Basal	5	q	3	71625032–94503035	q13.2–q15	20.6759	0.1192	0.244902	NA	No
LumB	Rest no Basal	5	q	4	81211273–107989292	q14.1–q21.3	25.4267	0.0738	0.19394	NA	No
LumB	Rest no Basal	5	q	5	95817382–118954363	q15–q23.1	20.338	0.1208	0.245953	NA	No
LumB	Rest no Basal	5	q	6	109322974–129522360	q21.3–q23.3	36.0391	0.0443	0.144703	NA	No
LumB	Rest no Basal	5	q	7	119641936–136337622	q23.1–q31.2	29.0503	0.1146	0.239811	NA	No
LumB	Rest no Basal	5	q	8	130288002–145171748	q23.3–q32	27.903	0.0812	0.200943	NA	No
LumB	Rest no Basal	5	q	9	136865228–152838083	q31.2–q33.2	35.006	0.0106	0.0654211	NA	No
LumB	Rest no Basal	5	q	10	146334151–165746145	q32–q34	4.84338	0.7695	0.812861	NA	No
LumB	Rest no Basal	5	q	11	154437557–178312004	q33.2–q35.3	17.682	0.2057	0.357602	NA	No
LumB	Rest no Basal	6	p	1	1297036–20523819	p25.3–p22.3	4.36089	0.5346	0.635285	NA	No
LumB	Rest no Basal	6	p	2	11374225–29214068	p24.2–p22.1	7.97124	0.3513	0.487356	NA	No
LumB	Rest no Basal	6	p	3	21405056–39870200	p22.3–p21.2	28.6691	0.039	0.131552	NA	No
LumB	Rest no Basal	6	p	4	31924988–58503276	p21.33–p11.2	38.8942	0.0609	0.167846	NA	No
LumB	Rest no Basal	6	q	1	62529446–85978952	q11.1–q14.3	55.7761	0.0374	0.128067	NA	No
LumB	Rest no Basal	6	q	2	73038504–99279159	q13–q16.1	38.335	0.0458	0.144703	NA	No
LumB	Rest no Basal	6	q	3	88230325–107920781	q15–q21	14.9734	0.3871	0.514615	NA	No
LumB	Rest no Basal	6	q	4	99790429–117809698	q16.2–q22.1	13.1049	0.4518	0.577304	NA	No
LumB	Rest no Basal	6	q	5	108419267–128407926	q21–q22.33	14.7373	0.3361	0.483813	NA	No
LumB	Rest no Basal	6	q	6	118570556–139914841	q22.31–q24.1	12.0629	0.4183	0.549627	NA	No
LumB	Rest no Basal	6	q	7	129623695–151401982	q22.33–q25.1	18.5731	0.2007	0.354361	NA	No
LumB	Rest no Basal	6	q	8	141083856–158806582	q24.1–q25.3	26.0483	0.1075	0.235874	NA	No
LumB	Rest no Basal	6	q	9	152053838–169747290	q25.1–q27	17.5917	0.16	0.298843	NA	No
LumB	Rest no Basal	7	p	1	1646315–21622750	p22.3–p15.3	7.04457	0.5369	0.635285	NA	No
LumB	Rest no Basal	7	p	2	11807386–36202604	p21.3–p14.2	3.69688	0.7469	0.803807	NA	No
LumB	Rest no Basal	7	p	3	24524124–56672964	p15.3–p11.2	12.82	0.6759	0.746241	NA	No
LumB	Rest no Basal	7	q	1	62689176–79702216	q11.21–q21.11	7.76493	0.605	0.704794	NA	No
LumB	Rest no Basal	7	q	2	71507839–88152523	q11.22–q21.12	12.187	0.4726	0.580476	NA	No
LumB	Rest no Basal	7	q	3	81600243–98946495	q21.11–q22.1	14.4782	0.2829	0.447101	NA	No
LumB	Rest no Basal	7	q	4	88834393–107685164	q21.13–q31.1	9.53309	0.467	0.579901	NA	No
LumB	Rest no Basal	7	q	5	99531504–118201933	q22.1–q31.31	4.81752	0.7962	0.836936	NA	No
LumB	Rest no Basal	7	q	6	108130860–128624043	q31.1–q32.1	20.7465	0.1793	0.324174	NA	No
LumB	Rest no Basal	7	q	7	118843084–136956770	q31.31–q33	11.4259	0.3459	0.487356	NA	No
LumB	Rest no Basal	7	q	8	129452491–146329761	q32.2–q35	6.68468	0.6593	0.737633	NA	No
LumB	Rest no Basal	7	q	9	137034599–157857901	q33–q36.3	7.54749	0.8159	0.849739	NA	No
LumB	Rest no Basal	8	p	1	488653–17738273	p23.3–p22	88.1417	0.0026	0.0404421	Yes	Yes
LumB	Rest no Basal	8	p	2	7992614–29699950	p23.1–p12	63.5249	0.0162	0.0795913	NA	No
LumB	Rest no Basal	8	p	3	18206046–43197654	p22–p11.1	375.4	0.0003	0.01356	Yes	Yes
LumB	Rest no Basal	8	q	1	47698453–64304418	q11.1–q12.3	19.9873	0.2433	0.401356	NA	No
LumB	Rest no Basal	8	q	2	55343291–73560678	q11.23–q13.3	42.5693	0.1573	0.298738	NA	No
LumB	Rest no Basal	8	q	3	65216296–82461173	q12.3–q21.13	9.73607	0.7677	0.812861	NA	No
LumB	Rest no Basal	8	q	4	75411898–95910661	q21.11–q22.1	22.2789	0.3139	0.476117	NA	No
LumB	Rest no Basal	8	q	5	84216776–105934497	q21.13–q22.3	43.9146	0.1478	0.285494	NA	No
LumB	Rest no Basal	8	q	6	97704933–117215694	q22.1–q23.3	38.9797	0.219	0.372135	NA	No
LumB	Rest no Basal	8	q	7	107752315–128667455	q23.1–q24.21	80.1281	0.1058	0.23442	NA	No
LumB	Rest no Basal	8	q	8	118228903–145613007	q24.11–q24.3	243.016	0.0023	0.0404421	Yes	Yes
LumB	Rest no Basal	9	p	1	1002152–16152186	p24.3–p22.3	152.384	0.0012	0.0326444	Yes	Yes
LumB	Rest no Basal	9	p	2	9668611–24101721	p23–p21.3	188.781	0.0001	0.00753333	Yes	Yes
LumB	Rest no Basal	9	p	3	16998010–32452267	p22.2–p21.1	201.615	0.0013	0.0326444	Yes	Yes
LumB	Rest no Basal	9	p	4	24888888–46791316	p21.3–p11.2	135.415	0.006	0.057856	NA	No
LumB	Rest no Basal	9	q	1	67516297–86102092	q13–q21.32	147.357	0.0041	0.0441238	Yes	Yes
LumB	Rest no Basal	9	q	2	78861659–91415512	q21.13–q22.1	203.602	0.0016	0.03616	Yes	Yes
LumB	Rest no Basal	9	q	3	86991741–98981704	q21.33–q22.32	173.438	0.0003	0.01356	Yes	Yes
LumB	Rest no Basal	9	q	4	92847611–106175452	q22.2–q31.1	79.8635	0.023	0.0928214	NA	No
LumB	Rest no Basal	9	q	5	100042032–114652483	q22.33–q31.3	104.826	0.0162	0.0795913	NA	No
LumB	Rest no Basal	9	q	6	106545018–121037606	q31.1–q33.1	157.251	0.0005	0.0188333	Yes	Yes
LumB	Rest no Basal	9	q	7	115462209–128193295	q32–q33.3	93.6874	0.011	0.0654211	NA	No
LumB	Rest no Basal	9	q	8	121874735–137973287	q33.1–q34.3	100.673	0.0127	0.0683381	NA	No
LumB	Rest no Basal	10	p	1	1217029–19986417	p15.3–p12.31	3.41913	0.6935	0.76083	NA	No
LumB	Rest no Basal	10	p	2	10915523–28946018	p14–p12.1	1.932	0.8741	0.88985	NA	No
LumB	Rest no Basal	10	p	3	20522279–38562688	p12.31–p11.1	15.6265	0.079	0.200607	NA	No
LumB	Rest no Basal	10	q	1	43341888–63184049	q11.21–q21.2	3.78869	0.8621	0.885612	NA	No
LumB	Rest no Basal	10	q	2	54243337–74164328	q21.1–q22.1	1.91414	0.9225	0.930737	NA	No
LumB	Rest no Basal	10	q	3	64111493–82490215	q21.2–q23.1	5.90536	0.7297	0.789054	NA	No
LumB	Rest no Basal	10	q	4	75284694–90607464	q22.2–q23.31	29.0629	0.2024	0.354592	NA	No
LumB	Rest no Basal	10	q	5	83646484–100952271	q23.1–q24.2	77.124	0.0086	0.0647867	NA	No
LumB	Rest no Basal	10	q	6	91326292–111508658	q23.31–q25.1	21.3581	0.0842	0.204615	NA	No
LumB	Rest no Basal	10	q	7	101712730–120370659	q24.2–q26.11	9.55701	0.427	0.556298	NA	No
LumB	Rest no Basal	10	q	8	112361447–135221600	q25.2–q26.3	13.9263	0.7003	0.764579	NA	No
LumB	Rest no Basal	11	p	1	1629862–18139630	p15.5–p15.1	56.9853	0.015	0.0770455	NA	No
LumB	Rest no Basal	11	p	2	9709739–30606866	p15.4–p14.1	26.9423	0.165	0.305656	NA	No
LumB	Rest no Basal	11	p	3	18585995–35190778	p15.1–p13	3.39893	0.8115	0.849069	NA	No
LumB	Rest no Basal	11	p	4	30708700–51439293	p14.1–p11.12	24.1118	0.2481	0.403386	NA	No
LumB	Rest no Basal	11	q	1	55083762–70559975	q11–q13.4	49.5267	0.1289	0.255539	NA	No
LumB	Rest no Basal	11	q	2	64087480–78357714	q13.1–q14.1	66.9258	0.2419	0.401356	NA	No
LumB	Rest no Basal	11	q	3	70629079–87243850	q13.4–q14.2	46.1098	0.3707	0.497467	NA	No
LumB	Rest no Basal	11	q	4	78965063–96651471	q14.1–q21	60.0502	0.0758	0.196906	NA	No
LumB	Rest no Basal	11	q	5	91264719–104299413	q14.3–q22.3	51.6034	0.0068	0.0591077	NA	No
LumB	Rest no Basal	11	q	6	97598601–114236228	q22.1–q23.2	27.1431	0.0711	0.189042	NA	No
LumB	Rest no Basal	11	q	7	105445897–122620172	q22.3–q24.1	61.7149	0.023	0.0928214	NA	No
LumB	Rest no Basal	11	q	8	115319527–134479818	q23.3–q25	31.7096	0.2144	0.367079	NA	No
LumB	Rest no Basal	12	p	1	282273–18609593	p13.33–p12.3	66.1985	0.0552	0.159344	NA	No
LumB	Rest no Basal	12	p	2	8027871–33280286	p13.31–p11.21	37.353	0.1168	0.242172	NA	No
LumB	Rest no Basal	12	q	1	38914690–53207103	q12–q13.13	5.8615	0.372	0.497467	NA	No
LumB	Rest no Basal	12	q	2	47577091–61925893	q13.11–q14.1	9.50728	0.3079	0.470172	NA	No
LumB	Rest no Basal	12	q	3	53460231–74781532	q13.13–q21.1	13.1349	0.4536	0.577304	NA	No
LumB	Rest no Basal	12	q	4	64567977–83465375	q14.2–q21.31	10.4843	0.6442	0.733144	NA	No
LumB	Rest no Basal	12	q	5	74908274–94471863	q21.1–q22	38.852	0.1443	0.281136	NA	No
LumB	Rest no Basal	12	q	6	84167850–102067275	q21.31–q23.2	92.0601	0.033	0.116129	NA	No
LumB	Rest no Basal	12	q	7	94523046–110678166	q22–q24.11	43.7974	0.0945	0.217412	NA	No
LumB	Rest no Basal	12	q	8	102957740–119576146	q23.2–q24.23	41.1925	0.1596	0.298843	NA	No
LumB	Rest no Basal	12	q	9	111316270–133346391	q24.11–q24.33	21.9526	0.3671	0.496794	NA	No
LumB	Rest no Basal	13	q	1	20238604–36012940	q12.11–q13.3	23.827	0.0927	0.21668	NA	No
LumB	Rest no Basal	13	q	2	28516250–46042385	q12.2–q14.13	45.5322	0.0039	0.04407	Yes	Yes
LumB	Rest no Basal	13	q	3	38319921–56818886	q13.3–q21.1	46.269	0.0034	0.0404421	Yes	Yes
LumB	Rest no Basal	13	q	4	48083033–68428774	q14.2–q21.32	33.5135	0.0124	0.0683381	NA	No
LumB	Rest no Basal	13	q	5	58732382–78892425	q21.1–q22.3	17.3163	0.1	0.223762	NA	No
LumB	Rest no Basal	13	q	6	69283809–89061550	q21.33–q31.2	19.2555	0.0962	0.217412	NA	No
LumB	Rest no Basal	13	q	7	79057929–98471162	q31.1–q32.2	39.091	0.0021	0.0404421	Yes	Yes
LumB	Rest no Basal	13	q	8	89679237–113692428	q31.2–q34	32.2079	0.0461	0.144703	NA	No
LumB	Rest no Basal	14	q	1	20501977–40300279	q11.2–q21.1	38.7	0.0308	0.112271	NA	No
LumB	Rest no Basal	14	q	2	31089528–50538326	q12–q21.3	28.3528	0.0579	0.161548	NA	No
LumB	Rest no Basal	14	q	3	41294945–59254716	q21.1–q23.1	20.8979	0.0956	0.217412	NA	No
LumB	Rest no Basal	14	q	4	51787549–68753875	q22.1–q24.1	11.2192	0.2335	0.390896	NA	No
LumB	Rest no Basal	14	q	5	60267258–76141892	q23.1–q24.3	12.4429	0.3577	0.489941	NA	No
LumB	Rest no Basal	14	q	6	69341229–84784824	q24.1–q31.2	60.1249	0.0179	0.080908	NA	No
LumB	Rest no Basal	14	q	7	76584595–94877177	q24.3–q32.13	31.6565	0.04	0.132941	NA	No
LumB	Rest no Basal	14	q	8	85099070–106197313	q31.3–q32.33	10.7551	0.3239	0.483813	NA	No
LumB	Rest no Basal	15	q	1	22813353–43893914	q11.2–q15.3	27.2861	0.0924	0.21668	NA	No
LumB	Rest no Basal	15	q	2	35106817–53948184	q14–q21.3	34.0283	0.0288	0.110036	NA	No
LumB	Rest no Basal	15	q	3	44807380–64580851	q21.1–q22.31	32.9032	0.0295	0.110036	NA	No
LumB	Rest no Basal	15	q	4	54773298–70833282	q21.3–q23	6.47139	0.4711	0.580476	NA	No
LumB	Rest no Basal	15	q	5	65284212–83070992	q22.31–q25.2	18.4577	0.1115	0.238579	NA	No
LumB	Rest no Basal	15	q	6	72356454–101733816	q23–q26.3	41.3546	0.0557	0.159344	NA	No
LumB	Rest no Basal	16	p	1	491053–20244797	p13.3–p12.3	12.5849	0.2619	0.422187	NA	No
LumB	Rest no Basal	16	p	2	9728105–31048088	p13.2–p11.2	12.2584	0.341	0.487356	NA	No
LumB	Rest no Basal	16	q	1	46510743–63838775	q11.2–q21	13.5174	0.7261	0.788936	NA	No
LumB	Rest no Basal	16	q	2	55869021–70133673	q12.2–q22.1	12.3317	0.657	0.737633	NA	No
LumB	Rest no Basal	16	q	3	64365187–77877733	q21–q23.1	5.72043	0.7633	0.812861	NA	No
LumB	Rest no Basal	16	q	4	70607807–89894658	q22.1–q24.3	2.74176	0.8662	0.885797	NA	No
LumB	Rest no Basal	17	p	1	856239–15381603	p13.3–p12	61.8719	0.0294	0.110036	NA	No
LumB	Rest no Basal	17	p	2	7498754–21899773	p13.1–p11.2	54.2588	0.0476	0.146448	NA	No
LumB	Rest no Basal	17	q	1	25440972–37812853	q11.1–q12	67.9965	0.2897	0.454668	NA	No
LumB	Rest no Basal	17	q	2	32489785–43339849	q12–q21.31	50.3018	0.2729	0.434334	NA	No
LumB	Rest no Basal	17	q	3	38428492–49075570	q21.2–q21.33	39.6526	0.3308	0.483813	NA	No
LumB	Rest no Basal	17	q	4	44084882–57340119	q21.31–q22	19.8098	0.6466	0.733144	NA	No
LumB	Rest no Basal	17	q	5	51080264–66108804	q22–q24.2	51.9118	0.3493	0.487356	NA	No
LumB	Rest no Basal	17	q	6	57996713–80780814	q23.1–q25.3	185.902	0.0512	0.152253	NA	No
LumB	Rest no Basal	18	q	1	18973956–41791273	q11.1–q12.3	26.2966	0.093	0.21668	NA	No
LumB	Rest no Basal	18	q	2	30004156–49687870	q12.1–q21.2	63.6312	0.0114	0.0660615	NA	No
LumB	Rest no Basal	18	q	3	42963568–60422438	q12.3–q21.33	55.8822	0.0313	0.112283	NA	No
LumB	Rest no Basal	18	q	4	51533581–77438811	q21.2–q23	25.1765	0.2479	0.403386	NA	No
LumB	Rest no Basal	19	p	1	2645842–16152544	p13.3–p13.12	2.21945	0.9686	0.9686	NA	No
LumB	Rest no Basal	19	p	2	9181365–23764233	p13.2–p12	17.6101	0.3286	0.483813	NA	No
LumB	Rest no Basal	19	q	1	28200396–45221782	q11–q13.32	17.4021	0.3194	0.481229	NA	No
LumB	Rest no Basal	19	q	2	36185687–58824283	q13.12–q13.43	27.3813	0.399	0.527333	NA	No
LumB	Rest no Basal	20	q	1	29456636–42370936	q11.21–q13.12	112.932	0.0093	0.0654211	NA	No
LumB	Rest no Basal	20	q	2	35452532–51284969	q11.23–q13.2	54.0067	0.0804	0.200943	NA	No
LumB	Rest no Basal	20	q	3	44457309–62639242	q13.12–q13.33	70.3632	0.0674	0.183523	NA	No
LumB	Rest no Basal	21	q	1	15713961–47600622	q11.2–q22.3	133.314	0.0031	0.0404421	Yes	Yes
LumB	Rest no Basal	22	q	1	17242248–33169418	q11.1–q12.3	138.426	0.0072	0.0602667	NA	No
LumB	Rest no Basal	22	q	2	25550817–39609438	q11.23–q13.1	37.2086	0.0909	0.21668	NA	No
LumB	Rest no Basal	22	q	3	33366938–49796787	q12.3–q13.33	11.3837	0.5086	0.611402	NA	No
LumB	Rest no Basal	23	p	1	2930526–27116708	p22.33–p21.3	17.8034	0.1691	0.310704	NA	No
LumB	Rest no Basal	23	p	2	14852690–37669959	p22.2–p11.4	23.2333	0.1091	0.237083	NA	No
LumB	Rest no Basal	23	p	3	28120950–57800610	p21.3–p11.21	13.9065	0.3074	0.470172	NA	No
LumB	Rest no Basal	23	q	1	62352481–83345490	q11.1–q21.1	14.4372	0.2634	0.422187	NA	No
LumB	Rest no Basal	23	q	2	73471329–95328172	q13.2–q21.33	10.6024	0.3068	0.470172	NA	No
LumB	Rest no Basal	23	q	3	83958678–106167441	q21.1–q22.3	4.87838	0.4583	0.577304	NA	No
LumB	Rest no Basal	23	q	4	96464293–118555886	q21.33–q24	4.64794	0.6488	0.733144	NA	No
LumB	Rest no Basal	23	q	5	107035946–129845744	q22.3–q26.1	6.35793	0.6098	0.706743	NA	No
LumB	Rest no Basal	23	q	6	119561031–140385198	q24–q27.2	5.85633	0.6769	0.746241	NA	No
LumB	Rest no Basal	23	q	7	131357146–154131702	q26.2–q28	12.3382	0.4588	0.577304	NA	No
