# Supplementary material for: Identification of Copy Number Aberrations in Breast Cancer Subtypes Using Persistence Topology
Source: Microarrays (Basel). 2015 Aug 12;4(3):339–69. doi: 10.3390/microarrays4030339 (PMC4996377; doi:10.3390/microarrays4030339)
Supplement: Supplementary file 1 [file microarrays-04-00339-s001.zip › microarrays-83555-SI/S3-her2_pvals.xlsx]

## Sheet: B0_her2_horlings_update_segment
Test	Control	Chr	Arm	Segment	bp Range	Cytoband Range	S	p-value	FDR	<B0> Curve: Test Above Control?	Significant and <B0> Curve for Test Above Control
Her2+	Rest	1	p	1	3225674–24480408	p36.32–p36.11	17.2786	0.3654	0.577485	NA	No
Her2+	Rest	1	p	2	12429632–32503491	p36.22–p35.1	25.1355	0.2571	0.492412	NA	No
Her2+	Rest	1	p	3	24727422–41059040	p36.11–p34.2	36.3329	0.1692	0.430099	NA	No
Her2+	Rest	1	p	4	33102443–50571477	p35.1–p33	18.031	0.3235	0.544409	NA	No
Her2+	Rest	1	p	5	43216014–60167775	p34.2–p32.1	6.42248	0.7598	0.833567	NA	No
Her2+	Rest	1	p	6	50823002–70103164	p32.3–p31.1	7.66745	0.795	0.863798	NA	No
Her2+	Rest	1	p	7	61272941–82056781	p32.1–p31.1	3.61696	0.9254	0.95936	NA	No
Her2+	Rest	1	p	8	70406779–90064716	p31.1–p22.2	5.5759	0.7254	0.819702	NA	No
Her2+	Rest	1	p	9	82654606–98909737	p31.1–p21.3	7.662	0.5391	0.684818	NA	No
Her2+	Rest	1	p	10	90685248–108529492	p22.2–p13.3	14.5759	0.3472	0.568603	NA	No
Her2+	Rest	1	p	11	99899192–119700888	p21.2–p12	16.0449	0.3834	0.593482	NA	No
Her2+	Rest	1	q	1	144902224–176031972	q21.1–q25.2	61.6963	0.011	0.191231	NA	No
Her2+	Rest	1	q	2	157789502–187177778	q23.1–q31.1	36.5691	0.053	0.284555	NA	No
Her2+	Rest	1	q	3	177185122–202153138	q25.2–q32.1	14.0046	0.1467	0.40432	NA	No
Her2+	Rest	1	q	4	189026708–214983322	q31.1–q41	15.5461	0.0806	0.324583	NA	No
Her2+	Rest	1	q	5	202708964–223823291	q32.1–q41	23.0902	0.0332	0.242039	NA	No
Her2+	Rest	1	q	6	215620474–245156672	q41–q44	35.0921	0.0415	0.275853	NA	No
Her2+	Rest	2	p	1	1634835–17143873	p25.3–p24.2	10.4476	0.2287	0.454922	NA	No
Her2+	Rest	2	p	2	10273536–28560131	p25.1–p23.2	2.05645	0.8134	0.874973	NA	No
Her2+	Rest	2	p	3	18627614–40494207	p24.2–p22.1	1.50641	0.9104	0.948159	NA	No
Her2+	Rest	2	p	4	29408613–52193233	p23.2–p16.3	10.5306	0.2677	0.504168	NA	No
Her2+	Rest	2	p	5	42481333–61074680	p21–p16.1	7.99271	0.4888	0.649816	NA	No
Her2+	Rest	2	p	6	52340761–71023979	p16.3–p13.3	5.56845	0.5821	0.724938	NA	No
Her2+	Rest	2	p	7	61567864–90134890	p15–p11.2	17.5876	0.1846	0.430099	NA	No
Her2+	Rest	2	q	1	96312037–116078094	q11.1–q14.1	2.44869	0.8515	0.899248	NA	No
Her2+	Rest	2	q	2	103347770–129922768	q12.1–q21.1	3.8215	0.7817	0.85345	NA	No
Her2+	Rest	2	q	3	116597572–137651514	q14.1–q22.1	2.53152	0.948	0.961004	NA	No
Her2+	Rest	2	q	4	130702537–153842923	q21.1–q23.3	1.45896	0.9816	0.985963	NA	No
Her2+	Rest	2	q	5	138354127–164378391	q22.1–q24.3	4.70026	0.5424	0.684818	NA	No
Her2+	Rest	2	q	6	154719948–172410324	q23.3–q31.1	7.64481	0.4838	0.649816	NA	No
Her2+	Rest	2	q	7	165980488–183438700	q24.3–q32.1	15.3421	0.2904	0.516775	NA	No
Her2+	Rest	2	q	8	173461521–191454754	q31.1–q32.2	4.85104	0.6988	0.797963	NA	No
Her2+	Rest	2	q	9	184622291–201848788	q32.1–q33.1	1.42175	0.9386	0.961004	NA	No
Her2+	Rest	2	q	10	193207674–210920868	q32.3–q34	2.94298	0.6732	0.792412	NA	No
Her2+	Rest	2	q	11	202710319–221627991	q33.1–q36.1	3.4726	0.6818	0.794262	NA	No
Her2+	Rest	2	q	12	212164265–240317277	q34–q37.3	15.4758	0.2325	0.454922	NA	No
Her2+	Rest	3	p	1	794376–14911335	p26.3–p25.1	2.60169	0.8353	0.890461	NA	No
Her2+	Rest	3	p	2	7586443–23599970	p26.1–p24.3	12.2501	0.2903	0.516775	NA	No
Her2+	Rest	3	p	3	15654041–31660835	p25.1–p23	19.1212	0.1411	0.393686	NA	No
Her2+	Rest	3	p	4	24193255–41198083	p24.2–p22.1	9.24599	0.3616	0.577485	NA	No
Her2+	Rest	3	p	5	32675189–49869914	p22.3–p21.31	28.3668	0.0686	0.303992	NA	No
Her2+	Rest	3	p	6	42625834–58175201	p22.1–p14.3	32.3401	0.0908	0.332494	NA	No
Her2+	Rest	3	p	7	51583522–70551043	p21.2–p13	29.6398	0.0937	0.332494	NA	No
Her2+	Rest	3	p	8	59727302–87488189	p14.2–p11.2	23.7731	0.2113	0.454922	NA	No
Her2+	Rest	3	q	1	94037937–114057369	q11.2–q13.31	7.98281	0.5942	0.730447	NA	No
Her2+	Rest	3	q	2	103699273–122005100	q13.11–q21.1	2.06381	0.9489	0.961004	NA	No
Her2+	Rest	3	q	3	114797967–131131415	q13.31–q22.1	8.70695	0.4472	0.62887	NA	No
Her2+	Rest	3	q	4	122356613–139780668	q21.1–q23	21.7739	0.1015	0.335449	NA	No
Her2+	Rest	3	q	5	132340909–148030187	q22.1–q24	11.8006	0.3393	0.563837	NA	No
Her2+	Rest	3	q	6	140689764–155160384	q23–q25.31	15.7111	0.2405	0.464556	NA	No
Her2+	Rest	3	q	7	148858461–169246634	q24–q26.2	9.52249	0.4599	0.637653	NA	No
Her2+	Rest	3	q	8	155631556–179385745	q25.31–q26.33	34.8674	0.082	0.324583	NA	No
Her2+	Rest	3	q	9	169349126–187210808	q26.2–q27.3	34.0084	0.0624	0.2938	NA	No
Her2+	Rest	3	q	10	179953005–197493977	q26.33–q29	82.3691	0.0054	0.1808	NA	No
Her2+	Rest	4	p	1	1076598–27137510	p16.3–p15.2	23.8812	0.0549	0.284555	NA	No
Her2+	Rest	4	p	2	11032457–37516696	p16.1–p14	5.04883	0.5011	0.662273	NA	No
Her2+	Rest	4	p	3	28650879–48830559	p15.1–p11	8.04714	0.4064	0.604401	NA	No
Her2+	Rest	4	q	1	52661122–71661502	q11–q13.3	4.376	0.5773	0.724832	NA	No
Her2+	Rest	4	q	2	61969315–81290035	q13.1–q21.21	27.0511	0.0452	0.284555	NA	No
Her2+	Rest	4	q	3	72021300–90704922	q13.3–q22.1	31.3849	0.0186	0.208781	NA	No
Her2+	Rest	4	q	4	81980978–101292561	q21.21–q24	45.2301	0.0101	0.190217	NA	No
Her2+	Rest	4	q	5	91535761–109658621	q22.1–q25	33.2096	0.0078	0.1808	NA	No
Her2+	Rest	4	q	6	101595206–120936770	q24–q27	29.1993	0.018	0.208781	NA	No
Her2+	Rest	4	q	7	109839332–131395984	q25–q28.3	22.9391	0.097	0.332494	NA	No
Her2+	Rest	4	q	8	121497417–142182745	q27–q31.21	10.9105	0.1715	0.430099	NA	No
Her2+	Rest	4	q	9	132550017–152548400	q28.3–q31.3	26.4421	0.0459	0.284555	NA	No
Her2+	Rest	4	q	10	143689171–166022098	q31.21–q32.3	13.5731	0.2123	0.454922	NA	No
Her2+	Rest	4	q	11	152744745–176245828	q31.3–q34.1	13.8404	0.1771	0.430099	NA	No
Her2+	Rest	4	q	12	166521693–190284043	q32.3–q35.2	37.9507	0.0328	0.242039	NA	No
Her2+	Rest	5	p	1	2518762–16627325	p15.33–p15.1	6.13109	0.5168	0.675126	NA	No
Her2+	Rest	5	p	2	10307620–31292180	p15.2–p13.3	3.97599	0.7436	0.82785	NA	No
Her2+	Rest	5	p	3	19608109–42861888	p14.3–p12	11.277	0.2061	0.454922	NA	No
Her2+	Rest	5	q	1	49873025–67288159	q11.1–q13.1	20.2424	0.1513	0.409221	NA	No
Her2+	Rest	5	q	2	59305148–80010729	q12.1–q14.1	7.72785	0.4182	0.613722	NA	No
Her2+	Rest	5	q	3	71625032–94503035	q13.2–q15	7.26924	0.3811	0.593482	NA	No
Her2+	Rest	5	q	4	81211273–107989292	q14.1–q21.3	12.6771	0.1894	0.43678	NA	No
Her2+	Rest	5	q	5	95817382–118954363	q15–q23.1	19.7732	0.0664	0.300128	NA	No
Her2+	Rest	5	q	6	109322974–129522360	q21.3–q23.3	26.1078	0.0534	0.284555	NA	No
Her2+	Rest	5	q	7	119641936–136337622	q23.1–q31.2	42.6678	0.0161	0.208781	NA	No
Her2+	Rest	5	q	8	130288002–145171748	q23.3–q32	19.2248	0.1097	0.349186	NA	No
Her2+	Rest	5	q	9	136865228–152838083	q31.2–q33.2	17.5692	0.0969	0.332494	NA	No
Her2+	Rest	5	q	10	146334151–165746145	q32–q34	4.73891	0.6783	0.794262	NA	No
Her2+	Rest	5	q	11	154437557–178312004	q33.2–q35.3	13.2946	0.2797	0.510323	NA	No
Her2+	Rest	6	p	1	1297036–20523819	p25.3–p22.3	12.4059	0.1837	0.430099	NA	No
Her2+	Rest	6	p	2	11374225–29214068	p24.2–p22.1	15.6628	0.0971	0.332494	NA	No
Her2+	Rest	6	p	3	21405056–39870200	p22.3–p21.2	11.9241	0.1844	0.430099	NA	No
Her2+	Rest	6	p	4	31924988–58503276	p21.33–p11.2	38.1202	0.0833	0.324583	NA	No
Her2+	Rest	6	q	1	62529446–85978952	q11.1–q14.3	38.4232	0.055	0.284555	NA	No
Her2+	Rest	6	q	2	73038504–99279159	q13–q16.1	39.2454	0.0258	0.242039	NA	No
Her2+	Rest	6	q	3	88230325–107920781	q15–q21	5.80225	0.649	0.767927	NA	No
Her2+	Rest	6	q	4	99790429–117809698	q16.2–q22.1	2.4609	0.9525	0.961004	NA	No
Her2+	Rest	6	q	5	108419267–128407926	q21–q22.33	5.58607	0.6991	0.797963	NA	No
Her2+	Rest	6	q	6	118570556–139914841	q22.31–q24.1	4.21517	0.7384	0.826131	NA	No
Her2+	Rest	6	q	7	129623695–151401982	q22.33–q25.1	17.3635	0.1837	0.430099	NA	No
Her2+	Rest	6	q	8	141083856–158806582	q24.1–q25.3	9.02897	0.4584	0.637653	NA	No
Her2+	Rest	6	q	9	152053838–169747290	q25.1–q27	8.65376	0.39	0.599592	NA	No
Her2+	Rest	7	p	1	1646315–21622750	p22.3–p15.3	14.4786	0.2218	0.454922	NA	No
Her2+	Rest	7	p	2	11807386–36202604	p21.3–p14.2	24.8529	0.1021	0.335449	NA	No
Her2+	Rest	7	p	3	24524124–56672964	p15.3–p11.2	32.6642	0.1922	0.43876	NA	No
Her2+	Rest	7	q	1	62689176–79702216	q11.21–q21.11	5.33756	0.6239	0.752257	NA	No
Her2+	Rest	7	q	2	71507839–88152523	q11.22–q21.12	4.79194	0.6903	0.795958	NA	No
Her2+	Rest	7	q	3	81600243–98946495	q21.11–q22.1	4.33265	0.689	0.795958	NA	No
Her2+	Rest	7	q	4	88834393–107685164	q21.13–q31.1	3.89292	0.7546	0.8319	NA	No
Her2+	Rest	7	q	5	99531504–118201933	q22.1–q31.31	8.48872	0.5375	0.684818	NA	No
Her2+	Rest	7	q	6	108130860–128624043	q31.1–q32.1	4.21167	0.7323	0.823382	NA	No
Her2+	Rest	7	q	7	118843084–136956770	q31.31–q33	7.19124	0.448	0.62887	NA	No
Her2+	Rest	7	q	8	129452491–146329761	q32.2–q35	16.8214	0.2126	0.454922	NA	No
Her2+	Rest	7	q	9	137034599–157857901	q33–q36.3	46.7363	0.0877	0.332494	NA	No
Her2+	Rest	8	p	1	488653–17738273	p23.3–p22	51.3657	0.0086	0.1808	NA	No
Her2+	Rest	8	p	2	7992614–29699950	p23.1–p12	61.7359	0.0069	0.1808	NA	No
Her2+	Rest	8	p	3	18206046–43197654	p22–p11.1	117.456	0.0238	0.233861	NA	No
Her2+	Rest	8	q	1	47698453–64304418	q11.1–q12.3	3.37909	0.8075	0.873182	NA	No
Her2+	Rest	8	q	2	55343291–73560678	q11.23–q13.3	11.5611	0.5373	0.684818	NA	No
Her2+	Rest	8	q	3	65216296–82461173	q12.3–q21.13	33.9101	0.1384	0.39098	NA	No
Her2+	Rest	8	q	4	75411898–95910661	q21.11–q22.1	17.2377	0.2901	0.516775	NA	No
Her2+	Rest	8	q	5	84216776–105934497	q21.13–q22.3	12.6822	0.4338	0.619297	NA	No
Her2+	Rest	8	q	6	97704933–117215694	q22.1–q23.3	36.8113	0.1204	0.367708	NA	No
Her2+	Rest	8	q	7	107752315–128667455	q23.1–q24.21	42.16	0.2096	0.454922	NA	No
Her2+	Rest	8	q	8	118228903–145613007	q24.11–q24.3	39.6687	0.2262	0.454922	NA	No
Her2+	Rest	9	p	1	1002152–16152186	p24.3–p22.3	28.9459	0.1734	0.430099	NA	No
Her2+	Rest	9	p	2	9668611–24101721	p23–p21.3	87.395	0.0086	0.1808	NA	No
Her2+	Rest	9	p	3	16998010–32452267	p22.2–p21.1	61.8701	0.0712	0.309446	NA	No
Her2+	Rest	9	p	4	24888888–46791316	p21.3–p11.2	19.3426	0.3574	0.577485	NA	No
Her2+	Rest	9	q	1	67516297–86102092	q13–q21.32	62.0856	0.0306	0.242039	NA	No
Her2+	Rest	9	q	2	78861659–91415512	q21.13–q22.1	65.4906	0.06	0.288511	NA	No
Her2+	Rest	9	q	3	86991741–98981704	q21.33–q22.32	77.0203	0.0161	0.208781	NA	No
Her2+	Rest	9	q	4	92847611–106175452	q22.2–q31.1	71.7626	0.0144	0.208781	NA	No
Her2+	Rest	9	q	5	100042032–114652483	q22.33–q31.3	76.7825	0.0204	0.209564	NA	No
Her2+	Rest	9	q	6	106545018–121037606	q31.1–q33.1	60.7638	0.0315	0.242039	NA	No
Her2+	Rest	9	q	7	115462209–128193295	q32–q33.3	51.478	0.0479	0.284555	NA	No
Her2+	Rest	9	q	8	121874735–137973287	q33.1–q34.3	50.5718	0.0588	0.288511	NA	No
Her2+	Rest	10	p	1	1217029–19986417	p15.3–p12.31	8.56617	0.3089	0.528874	NA	No
Her2+	Rest	10	p	2	10915523–28946018	p14–p12.1	22.0921	0.0554	0.284555	NA	No
Her2+	Rest	10	p	3	20522279–38562688	p12.31–p11.1	13.345	0.1743	0.430099	NA	No
Her2+	Rest	10	q	1	43341888–63184049	q11.21–q21.2	4.56006	0.7528	0.8319	NA	No
Her2+	Rest	10	q	2	54243337–74164328	q21.1–q22.1	1.28284	0.9517	0.961004	NA	No
Her2+	Rest	10	q	3	64111493–82490215	q21.2–q23.1	3.00703	0.851	0.899248	NA	No
Her2+	Rest	10	q	4	75284694–90607464	q22.2–q23.31	16.6703	0.307	0.528874	NA	No
Her2+	Rest	10	q	5	83646484–100952271	q23.1–q24.2	51.9088	0.028	0.242039	NA	No
Her2+	Rest	10	q	6	91326292–111508658	q23.31–q25.1	27.3475	0.0529	0.284555	NA	No
Her2+	Rest	10	q	7	101712730–120370659	q24.2–q26.11	6.57945	0.4838	0.649816	NA	No
Her2+	Rest	10	q	8	112361447–135221600	q25.2–q26.3	16.2231	0.4795	0.649816	NA	No
Her2+	Rest	11	p	1	1629862–18139630	p15.5–p15.1	16.7679	0.1737	0.430099	NA	No
Her2+	Rest	11	p	2	9709739–30606866	p15.4–p14.1	11.0023	0.3608	0.577485	NA	No
Her2+	Rest	11	p	3	18585995–35190778	p15.1–p13	16.9092	0.1682	0.430099	NA	No
Her2+	Rest	11	p	4	30708700–51439293	p14.1–p11.12	7.26157	0.6456	0.767924	NA	No
Her2+	Rest	11	q	1	55083762–70559975	q11–q13.4	11.0544	0.5073	0.666569	NA	No
Her2+	Rest	11	q	2	64087480–78357714	q13.1–q14.1	14.9374	0.624	0.752257	NA	No
Her2+	Rest	11	q	3	70629079–87243850	q13.4–q14.2	36.824	0.3022	0.528874	NA	No
Her2+	Rest	11	q	4	78965063–96651471	q14.1–q21	64.3733	0.0194	0.208781	NA	No
Her2+	Rest	11	q	5	91264719–104299413	q14.3–q22.3	33.3067	0.017	0.208781	NA	No
Her2+	Rest	11	q	6	97598601–114236228	q22.1–q23.2	16.2146	0.1521	0.409221	NA	No
Her2+	Rest	11	q	7	105445897–122620172	q22.3–q24.1	22.0784	0.1239	0.373352	NA	No
Her2+	Rest	11	q	8	115319527–134479818	q23.3–q25	22.5677	0.221	0.454922	NA	No
Her2+	Rest	12	p	1	282273–18609593	p13.33–p12.3	51.2272	0.0925	0.332494	NA	No
Her2+	Rest	12	p	2	8027871–33280286	p13.31–p11.21	67.9896	0.0573	0.287773	NA	No
Her2+	Rest	12	q	1	38914690–53207103	q12–q13.13	14.6251	0.0802	0.324583	NA	No
Her2+	Rest	12	q	2	47577091–61925893	q13.11–q14.1	18.3294	0.0533	0.284555	NA	No
Her2+	Rest	12	q	3	53460231–74781532	q13.13–q21.1	11.2085	0.4022	0.604401	NA	No
Her2+	Rest	12	q	4	64567977–83465375	q14.2–q21.31	7.62576	0.6291	0.752257	NA	No
Her2+	Rest	12	q	5	74908274–94471863	q21.1–q22	23.7121	0.2213	0.454922	NA	No
Her2+	Rest	12	q	6	84167850–102067275	q21.31–q23.2	21.0132	0.3166	0.537982	NA	No
Her2+	Rest	12	q	7	94523046–110678166	q22–q24.11	29.6782	0.1337	0.388205	NA	No
Her2+	Rest	12	q	8	102957740–119576146	q23.2–q24.23	42.0714	0.0773	0.324583	NA	No
Her2+	Rest	12	q	9	111316270–133346391	q24.11–q24.33	30.8045	0.1145	0.359403	NA	No
Her2+	Rest	13	q	1	20238604–36012940	q12.11–q13.3	14.278	0.1976	0.446576	NA	No
Her2+	Rest	13	q	2	28516250–46042385	q12.2–q14.13	59.2511	0.0021	0.09492	NA	No
Her2+	Rest	13	q	3	38319921–56818886	q13.3–q21.1	17.5034	0.1039	0.335449	NA	No
Her2+	Rest	13	q	4	48083033–68428774	q14.2–q21.32	15.3687	0.1181	0.365625	NA	No
Her2+	Rest	13	q	5	58732382–78892425	q21.1–q22.3	21.7052	0.1329	0.388205	NA	No
Her2+	Rest	13	q	6	69283809–89061550	q21.33–q31.2	6.82263	0.4888	0.649816	NA	No
Her2+	Rest	13	q	7	79057929–98471162	q31.1–q32.2	3.66539	0.6094	0.744456	NA	No
Her2+	Rest	13	q	8	89679237–113692428	q31.2–q34	12.5538	0.5414	0.684818	NA	No
Her2+	Rest	14	q	1	20501977–40300279	q11.2–q21.1	8.21043	0.3252	0.544409	NA	No
Her2+	Rest	14	q	2	31089528–50538326	q12–q21.3	15.0555	0.1356	0.388205	NA	No
Her2+	Rest	14	q	3	41294945–59254716	q21.1–q23.1	10.455	0.2324	0.454922	NA	No
Her2+	Rest	14	q	4	51787549–68753875	q22.1–q24.1	16.8001	0.0656	0.300128	NA	No
Her2+	Rest	14	q	5	60267258–76141892	q23.1–q24.3	16.1398	0.1783	0.430099	NA	No
Her2+	Rest	14	q	6	69341229–84784824	q24.1–q31.2	9.58372	0.4357	0.619297	NA	No
Her2+	Rest	14	q	7	76584595–94877177	q24.3–q32.13	19.7867	0.1357	0.388205	NA	No
Her2+	Rest	14	q	8	85099070–106197313	q31.3–q32.33	22.1169	0.1036	0.335449	NA	No
Her2+	Rest	15	q	1	22813353–43893914	q11.2–q15.3	8.57524	0.381	0.593482	NA	No
Her2+	Rest	15	q	2	35106817–53948184	q14–q21.3	1.66284	0.8627	0.906838	NA	No
Her2+	Rest	15	q	3	44807380–64580851	q21.1–q22.31	9.4013	0.28	0.510323	NA	No
Her2+	Rest	15	q	4	54773298–70833282	q21.3–q23	1.5202	0.9399	0.961004	NA	No
Her2+	Rest	15	q	5	65284212–83070992	q22.31–q25.2	6.84336	0.343	0.565825	NA	No
Her2+	Rest	15	q	6	72356454–101733816	q23–q26.3	9.21854	0.5947	0.730447	NA	No
Her2+	Rest	16	p	1	491053–20244797	p13.3–p12.3	9.91314	0.3979	0.603526	NA	No
Her2+	Rest	16	p	2	9728105–31048088	p13.2–p11.2	8.23151	0.4119	0.608427	NA	No
Her2+	Rest	16	q	1	46510743–63838775	q11.2–q21	59.3228	0.0808	0.324583	NA	No
Her2+	Rest	16	q	2	55869021–70133673	q12.2–q22.1	35.8883	0.1723	0.430099	NA	No
Her2+	Rest	16	q	3	64365187–77877733	q21–q23.1	6.18927	0.5838	0.724938	NA	No
Her2+	Rest	16	q	4	70607807–89894658	q22.1–q24.3	7.44183	0.4272	0.618892	NA	No
Her2+	Rest	17	p	1	856239–15381603	p13.3–p12	9.16259	0.4638	0.639139	NA	No
Her2+	Rest	17	p	2	7498754–21899773	p13.1–p11.2	9.54975	0.4756	0.649816	NA	No
Her2+	Rest	17	q	1	25440972–37812853	q11.1–q12	673.415	0.0001	0.0075	Yes	Yes
Her2+	Rest	17	q	2	32489785–43339849	q12–q21.31	671.756	0.0001	0.0075	Yes	Yes
Her2+	Rest	17	q	3	38428492–49075570	q21.2–q21.33	228.221	0.0004	0.0226	Yes	Yes
Her2+	Rest	17	q	4	44084882–57340119	q21.31–q22	340.66	0.0003	0.0226	Yes	Yes
Her2+	Rest	17	q	5	51080264–66108804	q22–q24.2	177.459	0.0088	0.1808	NA	No
Her2+	Rest	17	q	6	57996713–80780814	q23.1–q25.3	92.4013	0.0912	0.332494	NA	No
Her2+	Rest	18	q	1	18973956–41791273	q11.1–q12.3	42.3404	0.0278	0.242039	NA	No
Her2+	Rest	18	q	2	30004156–49687870	q12.1–q21.2	41.4592	0.0309	0.242039	NA	No
Her2+	Rest	18	q	3	42963568–60422438	q12.3–q21.33	17.3398	0.2335	0.454922	NA	No
Her2+	Rest	18	q	4	51533581–77438811	q21.2–q23	17.9408	0.2958	0.522272	NA	No
Her2+	Rest	19	p	1	2645842–16152544	p13.3–p13.12	63.196	0.016	0.208781	NA	No
Her2+	Rest	19	p	2	9181365–23764233	p13.2–p12	7.91268	0.5369	0.684818	NA	No
Her2+	Rest	19	q	1	28200396–45221782	q11–q13.32	12.6034	0.4326	0.619297	NA	No
Her2+	Rest	19	q	2	36185687–58824283	q13.12–q13.43	6.00264	0.8169	0.874973	NA	No
Her2+	Rest	20	q	1	29456636–42370936	q11.21–q13.12	22.4786	0.233	0.454922	NA	No
Her2+	Rest	20	q	2	35452532–51284969	q11.23–q13.2	19.1963	0.2673	0.504168	NA	No
Her2+	Rest	20	q	3	44457309–62639242	q13.12–q13.33	14.5113	0.4223	0.615741	NA	No
Her2+	Rest	21	q	1	15713961–47600622	q11.2–q22.3	49.698	0.0353	0.249306	NA	No
Her2+	Rest	22	q	1	17242248–33169418	q11.1–q12.3	7.095	0.7229	0.819702	NA	No
Her2+	Rest	22	q	2	25550817–39609438	q11.23–q13.1	13.2064	0.3075	0.528874	NA	No
Her2+	Rest	22	q	3	33366938–49796787	q12.3–q13.33	18.9576	0.2316	0.454922	NA	No
Her2+	Rest	23	p	1	2930526–27116708	p22.33–p21.3	7.75137	0.3637	0.577485	NA	No
Her2+	Rest	23	p	2	14852690–37669959	p22.2–p11.4	11.6644	0.2191	0.454922	NA	No
Her2+	Rest	23	p	3	28120950–57800610	p21.3–p11.21	9.11296	0.3964	0.603526	NA	No
Her2+	Rest	23	q	1	62352481–83345490	q11.1–q21.1	0.540507	0.9991	0.9991	NA	No
Her2+	Rest	23	q	2	73471329–95328172	q13.2–q21.33	6.56368	0.4065	0.604401	NA	No
Her2+	Rest	23	q	3	83958678–106167441	q21.1–q22.3	7.9181	0.278	0.510323	NA	No
Her2+	Rest	23	q	4	96464293–118555886	q21.33–q24	10.0772	0.2797	0.510323	NA	No
Her2+	Rest	23	q	5	107035946–129845744	q22.3–q26.1	5.24623	0.6285	0.752257	NA	No
Her2+	Rest	23	q	6	119561031–140385198	q24–q27.2	2.36626	0.8705	0.910801	NA	No
Her2+	Rest	23	q	7	131357146–154131702	q26.2–q28	40.9649	0.0404	0.275853	NA	No
