# Supplementary material for: Identification of Copy Number Aberrations in Breast Cancer Subtypes Using Persistence Topology
Source: Microarrays (Basel). 2015 Aug 12;4(3):339–69. doi: 10.3390/microarrays4030339 (PMC4996377; doi:10.3390/microarrays4030339)
Supplement: Supplementary file 1 [file microarrays-04-00339-s001.zip › microarrays-83555-SI/S4-Basal_pvals.xlsx]

## Sheet: B0_basal_horlings_update_segmen
Test	Control	Chr	Arm	Segment	bp Range	Cytoband Range	S	p-value	FDR	<B0> Curve: Test above control?	Significant and <B0> Curve for Test Above Control
Basal	Rest	1	p	1	3225674–24480408	p36.32–p36.11	120.514	0.0008	0.00531765	Yes	Yes
Basal	Rest	1	p	2	12429632–32503491	p36.22–p35.1	89.2134	0.0061	0.0222355	Yes	Yes
Basal	Rest	1	p	3	24727422–41059040	p36.11–p34.2	86.3933	0.0074	0.0261313	Yes	Yes
Basal	Rest	1	p	4	33102443–50571477	p35.1–p33	69.3679	0.007	0.0251111	Yes	Yes
Basal	Rest	1	p	5	43216014–60167775	p34.2–p32.1	52.9785	0.0184	0.0513383	NA	No
Basal	Rest	1	p	6	50823002–70103164	p32.3–p31.1	156.626	0.0009	0.0054973	Yes	Yes
Basal	Rest	1	p	7	61272941–82056781	p32.1–p31.1	78.9165	0.0053	0.0199633	Yes	Yes
Basal	Rest	1	p	8	70406779–90064716	p31.1–p22.2	29.3735	0.0455	0.0961028	NA	No
Basal	Rest	1	p	9	82654606–98909737	p31.1–p21.3	24.1714	0.0464	0.0961527	NA	No
Basal	Rest	1	p	10	90685248–108529492	p22.2–p13.3	72.4638	0.0037	0.0154852	Yes	Yes
Basal	Rest	1	p	11	99899192–119700888	p21.2–p12	71.7079	0.0112	0.0372235	Yes	Yes
Basal	Rest	1	q	1	144902224–176031972	q21.1–q25.2	32.9505	0.0269	0.0706575	NA	No
Basal	Rest	1	q	2	157789502–187177778	q23.1–q31.1	44.729	0.0117	0.0383217	Yes	Yes
Basal	Rest	1	q	3	177185122–202153138	q25.2–q32.1	8.04761	0.2381	0.318406	NA	No
Basal	Rest	1	q	4	189026708–214983322	q31.1–q41	4.2881	0.3836	0.457353	NA	No
Basal	Rest	1	q	5	202708964–223823291	q32.1–q41	3.3805	0.5393	0.600403	NA	No
Basal	Rest	1	q	6	215620474–245156672	q41–q44	18.3591	0.1155	0.194799	NA	No
Basal	Rest	2	p	1	1634835–17143873	p25.3–p24.2	12.2508	0.0993	0.171656	NA	No
Basal	Rest	2	p	2	10273536–28560131	p25.1–p23.2	11.3213	0.0979	0.171515	NA	No
Basal	Rest	2	p	3	18627614–40494207	p24.2–p22.1	17.4877	0.0668	0.125807	NA	No
Basal	Rest	2	p	4	29408613–52193233	p23.2–p16.3	27.3299	0.0172	0.0504831	NA	No
Basal	Rest	2	p	5	42481333–61074680	p21–p16.1	14.4072	0.1518	0.230247	NA	No
Basal	Rest	2	p	6	52340761–71023979	p16.3–p13.3	9.54752	0.2232	0.302055	NA	No
Basal	Rest	2	p	7	61567864–90134890	p15–p11.2	89.408	0.0001	0.0014125	Yes	Yes
Basal	Rest	2	q	1	96312037–116078094	q11.1–q14.1	3.04735	0.6666	0.717389	NA	No
Basal	Rest	2	q	2	103347770–129922768	q12.1–q21.1	6.69722	0.389	0.460283	NA	No
Basal	Rest	2	q	3	116597572–137651514	q14.1–q22.1	8.55787	0.3287	0.408166	NA	No
Basal	Rest	2	q	4	130702537–153842923	q21.1–q23.3	5.34729	0.4951	0.559463	NA	No
Basal	Rest	2	q	5	138354127–164378391	q22.1–q24.3	10.4238	0.1414	0.220389	NA	No
Basal	Rest	2	q	6	154719948–172410324	q23.3–q31.1	26.6378	0.0441	0.0961028	NA	No
Basal	Rest	2	q	7	165980488–183438700	q24.3–q32.1	18.2018	0.1264	0.207003	NA	No
Basal	Rest	2	q	8	173461521–191454754	q31.1–q32.2	17.6049	0.106	0.18012	NA	No
Basal	Rest	2	q	9	184622291–201848788	q32.1–q33.1	14.993	0.0408	0.093596	NA	No
Basal	Rest	2	q	10	193207674–210920868	q32.3–q34	14.5182	0.0439	0.0961028	NA	No
Basal	Rest	2	q	11	202710319–221627991	q33.1–q36.1	7.56811	0.2827	0.365087	NA	No
Basal	Rest	2	q	12	212164265–240317277	q34–q37.3	15.6118	0.1402	0.220036	NA	No
Basal	Rest	3	p	1	794376–14911335	p26.3–p25.1	55.1877	0.0001	0.0014125	Yes	Yes
Basal	Rest	3	p	2	7586443–23599970	p26.1–p24.3	77.9671	0.0001	0.0014125	Yes	Yes
Basal	Rest	3	p	3	15654041–31660835	p25.1–p23	41.8094	0.0029	0.013108	Yes	Yes
Basal	Rest	3	p	4	24193255–41198083	p24.2–p22.1	15.5929	0.0811	0.146629	NA	No
Basal	Rest	3	p	5	32675189–49869914	p22.3–p21.31	26.6546	0.0361	0.0886804	NA	No
Basal	Rest	3	p	6	42625834–58175201	p22.1–p14.3	46.9364	0.0119	0.03842	Yes	Yes
Basal	Rest	3	p	7	51583522–70551043	p21.2–p13	67.141	0.0022	0.0108087	Yes	Yes
Basal	Rest	3	p	8	59727302–87488189	p14.2–p11.2	110.828	0.0003	0.00260769	Yes	Yes
Basal	Rest	3	q	1	94037937–114057369	q11.2–q13.31	14.2014	0.2224	0.302055	NA	No
Basal	Rest	3	q	2	103699273–122005100	q13.11–q21.1	9.78155	0.3046	0.386739	NA	No
Basal	Rest	3	q	3	114797967–131131415	q13.31–q22.1	7.29382	0.4097	0.474832	NA	No
Basal	Rest	3	q	4	122356613–139780668	q21.1–q23	11.2704	0.2138	0.298264	NA	No
Basal	Rest	3	q	5	132340909–148030187	q22.1–q24	7.19122	0.4367	0.502936	NA	No
Basal	Rest	3	q	6	140689764–155160384	q23–q25.31	15.3884	0.1619	0.237594	NA	No
Basal	Rest	3	q	7	148858461–169246634	q24–q26.2	36.1264	0.0393	0.0934926	NA	No
Basal	Rest	3	q	8	155631556–179385745	q25.31–q26.33	12.4579	0.3469	0.423781	NA	No
Basal	Rest	3	q	9	169349126–187210808	q26.2–q27.3	13.1866	0.2817	0.365087	NA	No
Basal	Rest	3	q	10	179953005–197493977	q26.33–q29	34.9694	0.0506	0.102104	NA	No
Basal	Rest	4	p	1	1076598–27137510	p16.3–p15.2	21.1652	0.0366	0.0889419	NA	No
Basal	Rest	4	p	2	11032457–37516696	p16.1–p14	17.2502	0.0647	0.122876	NA	No
Basal	Rest	4	p	3	28650879–48830559	p15.1–p11	70.3398	0.0002	0.00215238	Yes	Yes
Basal	Rest	4	q	1	52661122–71661502	q11–q13.3	5.37794	0.3709	0.448253	NA	No
Basal	Rest	4	q	2	61969315–81290035	q13.1–q21.21	11.8375	0.1619	0.237594	NA	No
Basal	Rest	4	q	3	72021300–90704922	q13.3–q22.1	28.3038	0.0125	0.0397887	Yes	Yes
Basal	Rest	4	q	4	81980978–101292561	q21.21–q24	78.7361	0.0001	0.0014125	Yes	Yes
Basal	Rest	4	q	5	91535761–109658621	q22.1–q25	22.8014	0.0127	0.0398639	Yes	Yes
Basal	Rest	4	q	6	101595206–120936770	q24–q27	56.0544	0.0001	0.0014125	Yes	Yes
Basal	Rest	4	q	7	109839332–131395984	q25–q28.3	111.754	0.0001	0.0014125	Yes	Yes
Basal	Rest	4	q	8	121497417–142182745	q27–q31.21	45.7938	0.0003	0.00260769	Yes	Yes
Basal	Rest	4	q	9	132550017–152548400	q28.3–q31.3	58.1455	0.0001	0.0014125	Yes	Yes
Basal	Rest	4	q	10	143689171–166022098	q31.21–q32.3	61.338	0.0006	0.00452	Yes	Yes
Basal	Rest	4	q	11	152744745–176245828	q31.3–q34.1	54.7055	0.0003	0.00260769	Yes	Yes
Basal	Rest	4	q	12	166521693–190284043	q32.3–q35.2	60.5822	0.001	0.00594737	Yes	Yes
Basal	Rest	5	p	1	2518762–16627325	p15.33–p15.1	51.9535	0.0017	0.00893488	Yes	Yes
Basal	Rest	5	p	2	10307620–31292180	p15.2–p13.3	55.6269	0.0003	0.00260769	Yes	Yes
Basal	Rest	5	p	3	19608109–42861888	p14.3–p12	66.1707	0.0001	0.0014125	Yes	Yes
Basal	Rest	5	q	1	49873025–67288159	q11.1–q13.1	48.0169	0.0036	0.0153509	Yes	Yes
Basal	Rest	5	q	2	59305148–80010729	q12.1–q14.1	11.6545	0.1529	0.230369	NA	No
Basal	Rest	5	q	3	71625032–94503035	q13.2–q15	7.81496	0.2419	0.321585	NA	No
Basal	Rest	5	q	4	81211273–107989292	q14.1–q21.3	10.5322	0.1515	0.230247	NA	No
Basal	Rest	5	q	5	95817382–118954363	q15–q23.1	5.85051	0.3139	0.394119	NA	No
Basal	Rest	5	q	6	109322974–129522360	q21.3–q23.3	16.79	0.0807	0.146629	NA	No
Basal	Rest	5	q	7	119641936–136337622	q23.1–q31.2	17.151	0.1016	0.173952	NA	No
Basal	Rest	5	q	8	130288002–145171748	q23.3–q32	21.6603	0.04	0.093596	NA	No
Basal	Rest	5	q	9	136865228–152838083	q31.2–q33.2	17.8343	0.0463	0.0961527	NA	No
Basal	Rest	5	q	10	146334151–165746145	q32–q34	17.7891	0.0405	0.093596	NA	No
Basal	Rest	5	q	11	154437557–178312004	q33.2–q35.3	22.0346	0.0571	0.111068	NA	No
Basal	Rest	6	p	1	1297036–20523819	p25.3–p22.3	50.1868	0.0002	0.00215238	Yes	Yes
Basal	Rest	6	p	2	11374225–29214068	p24.2–p22.1	34.3247	0.0034	0.0147769	Yes	Yes
Basal	Rest	6	p	3	21405056–39870200	p22.3–p21.2	20.8097	0.0334	0.0829495	NA	No
Basal	Rest	6	p	4	31924988–58503276	p21.33–p11.2	98.1746	0.0005	0.00418519	Yes	Yes
Basal	Rest	6	q	1	62529446–85978952	q11.1–q14.3	5.09411	0.5705	0.624393	NA	No
Basal	Rest	6	q	2	73038504–99279159	q13–q16.1	5.88064	0.4384	0.502936	NA	No
Basal	Rest	6	q	3	88230325–107920781	q15–q21	2.60256	0.8537	0.885028	NA	No
Basal	Rest	6	q	4	99790429–117809698	q16.2–q22.1	22.3686	0.0995	0.171656	NA	No
Basal	Rest	6	q	5	108419267–128407926	q21–q22.33	9.72883	0.3366	0.413433	NA	No
Basal	Rest	6	q	6	118570556–139914841	q22.31–q24.1	3.6284	0.6838	0.728957	NA	No
Basal	Rest	6	q	7	129623695–151401982	q22.33–q25.1	25.2381	0.0442	0.0961028	NA	No
Basal	Rest	6	q	8	141083856–158806582	q24.1–q25.3	59.1049	0.0018	0.00924545	Yes	Yes
Basal	Rest	6	q	9	152053838–169747290	q25.1–q27	45.5824	0.005	0.0198246	Yes	Yes
Basal	Rest	7	p	1	1646315–21622750	p22.3–p15.3	20.3156	0.0732	0.13597	NA	No
Basal	Rest	7	p	2	11807386–36202604	p21.3–p14.2	50.9146	0.004	0.0164364	Yes	Yes
Basal	Rest	7	p	3	24524124–56672964	p15.3–p11.2	38.1203	0.0786	0.14442	NA	No
Basal	Rest	7	q	1	62689176–79702216	q11.21–q21.11	0.583564	0.9954	0.9954	NA	No
Basal	Rest	7	q	2	71507839–88152523	q11.22–q21.12	4.68769	0.6088	0.661131	NA	No
Basal	Rest	7	q	3	81600243–98946495	q21.11–q22.1	18.3724	0.0734	0.13597	NA	No
Basal	Rest	7	q	4	88834393–107685164	q21.13–q31.1	18.4934	0.093	0.165496	NA	No
Basal	Rest	7	q	5	99531504–118201933	q22.1–q31.31	18.8742	0.1561	0.232096	NA	No
Basal	Rest	7	q	6	108130860–128624043	q31.1–q32.1	16.4694	0.1325	0.213177	NA	No
Basal	Rest	7	q	7	118843084–136956770	q31.31–q33	23.0852	0.0443	0.0961028	NA	No
Basal	Rest	7	q	8	129452491–146329761	q32.2–q35	29.663	0.0334	0.0829495	NA	No
Basal	Rest	7	q	9	137034599–157857901	q33–q36.3	40.4871	0.0632	0.121044	NA	No
Basal	Rest	8	p	1	488653–17738273	p23.3–p22	4.46727	0.6114	0.661131	NA	No
Basal	Rest	8	p	2	7992614–29699950	p23.1–p12	14.3533	0.1687	0.245975	NA	No
Basal	Rest	8	p	3	18206046–43197654	p22–p11.1	30.9968	0.2226	0.302055	NA	No
Basal	Rest	8	q	1	47698453–64304418	q11.1–q12.3	9.0898	0.2969	0.379093	NA	No
Basal	Rest	8	q	2	55343291–73560678	q11.23–q13.3	8.93162	0.5169	0.581191	NA	No
Basal	Rest	8	q	3	65216296–82461173	q12.3–q21.13	6.56197	0.6785	0.726735	NA	No
Basal	Rest	8	q	4	75411898–95910661	q21.11–q22.1	7.08247	0.5341	0.597557	NA	No
Basal	Rest	8	q	5	84216776–105934497	q21.13–q22.3	1.69925	0.9609	0.969479	NA	No
Basal	Rest	8	q	6	97704933–117215694	q22.1–q23.3	1.65716	0.9927	0.9954	NA	No
Basal	Rest	8	q	7	107752315–128667455	q23.1–q24.21	18.2499	0.3845	0.457353	NA	No
Basal	Rest	8	q	8	118228903–145613007	q24.11–q24.3	26.1806	0.2655	0.3503	NA	No
Basal	Rest	9	p	1	1002152–16152186	p24.3–p22.3	115.883	0.0008	0.00531765	Yes	Yes
Basal	Rest	9	p	2	9668611–24101721	p23–p21.3	91.7031	0.0017	0.00893488	Yes	Yes
Basal	Rest	9	p	3	16998010–32452267	p22.2–p21.1	54.2077	0.0517	0.1034	NA	No
Basal	Rest	9	p	4	24888888–46791316	p21.3–p11.2	25.7582	0.171	0.247731	NA	No
Basal	Rest	9	q	1	67516297–86102092	q13–q21.32	52.6143	0.0179	0.05085	NA	No
Basal	Rest	9	q	2	78861659–91415512	q21.13–q22.1	184.968	0.0001	0.0014125	Yes	Yes
Basal	Rest	9	q	3	86991741–98981704	q21.33–q22.32	178.867	0.0001	0.0014125	Yes	Yes
Basal	Rest	9	q	4	92847611–106175452	q22.2–q31.1	42.6828	0.0383	0.092083	NA	No
Basal	Rest	9	q	5	100042032–114652483	q22.33–q31.3	22.5274	0.1998	0.28579	NA	No
Basal	Rest	9	q	6	106545018–121037606	q31.1–q33.1	53.7788	0.0197	0.053641	NA	No
Basal	Rest	9	q	7	115462209–128193295	q32–q33.3	87.6006	0.0014	0.00811282	Yes	Yes
Basal	Rest	9	q	8	121874735–137973287	q33.1–q34.3	101.996	0.0009	0.0054973	Yes	Yes
Basal	Rest	10	p	1	1217029–19986417	p15.3–p12.31	62.3812	0.0001	0.0014125	Yes	Yes
Basal	Rest	10	p	2	10915523–28946018	p14–p12.1	46.6607	0.0003	0.00260769	Yes	Yes
Basal	Rest	10	p	3	20522279–38562688	p12.31–p11.1	64.805	0.0001	0.0014125	Yes	Yes
Basal	Rest	10	q	1	43341888–63184049	q11.21–q21.2	53.0428	0.0021	0.0105467	Yes	Yes
Basal	Rest	10	q	2	54243337–74164328	q21.1–q22.1	45.263	0.0009	0.0054973	Yes	Yes
Basal	Rest	10	q	3	64111493–82490215	q21.2–q23.1	24.7259	0.0506	0.102104	NA	No
Basal	Rest	10	q	4	75284694–90607464	q22.2–q23.31	53.9547	0.0158	0.0482541	Yes	Yes
Basal	Rest	10	q	5	83646484–100952271	q23.1–q24.2	80.9964	0.0008	0.00531765	Yes	Yes
Basal	Rest	10	q	6	91326292–111508658	q23.31–q25.1	82.292	0.0001	0.0014125	Yes	Yes
Basal	Rest	10	q	7	101712730–120370659	q24.2–q26.11	88.354	0.0001	0.0014125	Yes	Yes
Basal	Rest	10	q	8	112361447–135221600	q25.2–q26.3	96.6077	0.0055	0.020377	Yes	Yes
Basal	Rest	11	p	1	1629862–18139630	p15.5–p15.1	23.3644	0.0455	0.0961028	NA	No
Basal	Rest	11	p	2	9709739–30606866	p15.4–p14.1	15.2426	0.1515	0.230247	NA	No
Basal	Rest	11	p	3	18585995–35190778	p15.1–p13	6.85652	0.379	0.455606	NA	No
Basal	Rest	11	p	4	30708700–51439293	p14.1–p11.12	52.6854	0.023	0.0611529	NA	No
Basal	Rest	11	q	1	55083762–70559975	q11–q13.4	13.135	0.3166	0.395313	NA	No
Basal	Rest	11	q	2	64087480–78357714	q13.1–q14.1	40.207	0.1773	0.255222	NA	No
Basal	Rest	11	q	3	70629079–87243850	q13.4–q14.2	51.2699	0.1281	0.208278	NA	No
Basal	Rest	11	q	4	78965063–96651471	q14.1–q21	18.7382	0.2232	0.302055	NA	No
Basal	Rest	11	q	5	91264719–104299413	q14.3–q22.3	20.3738	0.0416	0.094016	NA	No
Basal	Rest	11	q	6	97598601–114236228	q22.1–q23.2	24.9224	0.018	0.05085	NA	No
Basal	Rest	11	q	7	105445897–122620172	q22.3–q24.1	11.7871	0.2045	0.288856	NA	No
Basal	Rest	11	q	8	115319527–134479818	q23.3–q25	2.13806	0.9227	0.936025	NA	No
Basal	Rest	12	p	1	282273–18609593	p13.33–p12.3	95.8158	0.005	0.0198246	Yes	Yes
Basal	Rest	12	p	2	8027871–33280286	p13.31–p11.21	154.127	0.0006	0.00452	Yes	Yes
Basal	Rest	12	q	1	38914690–53207103	q12–q13.13	12.1806	0.0575	0.111068	NA	No
Basal	Rest	12	q	2	47577091–61925893	q13.11–q14.1	14.8729	0.0468	0.0961527	NA	No
Basal	Rest	12	q	3	53460231–74781532	q13.13–q21.1	34.3995	0.0316	0.0802427	NA	No
Basal	Rest	12	q	4	64567977–83465375	q14.2–q21.31	25.4545	0.118	0.197541	NA	No
Basal	Rest	12	q	5	74908274–94471863	q21.1–q22	23.3071	0.133	0.213177	NA	No
Basal	Rest	12	q	6	84167850–102067275	q21.31–q23.2	15.2308	0.35	0.425269	NA	No
Basal	Rest except patient 378	12	q	7	94523046–110678166	q22–q24.11	27.8684	0.0973	0.171515	NA	No
Basal	Rest	12	q	8	102957740–119576146	q23.2–q24.23	19.8672	0.203	0.288541	NA	No
Basal	Rest	12	q	9	111316270–133346391	q24.11–q24.33	8.0509	0.5677	0.624393	NA	No
Basal	Rest	13	q	1	20238604–36012940	q12.11–q13.3	21.1916	0.0529	0.104746	NA	No
Basal	Rest	13	q	2	28516250–46042385	q12.2–q14.13	33.5317	0.0098	0.0330567	Yes	Yes
Basal	Rest	13	q	3	38319921–56818886	q13.3–q21.1	35.8407	0.0052	0.0199186	Yes	Yes
Basal	Rest	13	q	4	48083033–68428774	q14.2–q21.32	28.1154	0.0085	0.0295538	Yes	Yes
Basal	Rest	13	q	5	58732382–78892425	q21.1–q22.3	82.781	0.0002	0.00215238	Yes	Yes
Basal	Rest	13	q	6	69283809–89061550	q21.33–q31.2	55.2924	0.0015	0.00826829	Yes	Yes
Basal	Rest	13	q	7	79057929–98471162	q31.1–q32.2	16.7622	0.0447	0.0961028	NA	No
Basal	Rest	13	q	8	89679237–113692428	q31.2–q34	136.473	0.0002	0.00215238	Yes	Yes
Basal	Rest	14	q	1	20501977–40300279	q11.2–q21.1	26.0194	0.0219	0.0589214	NA	No
Basal	Rest	14	q	2	31089528–50538326	q12–q21.3	37.9009	0.0031	0.0137373	Yes	Yes
Basal	Rest	14	q	3	41294945–59254716	q21.1–q23.1	22.7688	0.0179	0.05085	NA	No
Basal	Rest	14	q	4	51787549–68753875	q22.1–q24.1	4.86762	0.3987	0.469303	NA	No
Basal	Rest	14	q	5	60267258–76141892	q23.1–q24.3	13.7882	0.1551	0.232096	NA	No
Basal	Rest	14	q	6	69341229–84784824	q24.1–q31.2	40.4662	0.0172	0.0504831	NA	No
Basal	Rest	14	q	7	76584595–94877177	q24.3–q32.13	59.1476	0.0006	0.00452	Yes	Yes
Basal	Rest	14	q	8	85099070–106197313	q31.3–q32.33	71.8103	0.0002	0.00215238	Yes	Yes
Basal	Rest	15	q	1	22813353–43893914	q11.2–q15.3	56.1745	0.0023	0.0110596	Yes	Yes
Basal	Rest	15	q	2	35106817–53948184	q14–q21.3	42.8452	0.0007	0.00510323	Yes	Yes
Basal	Rest	15	q	3	44807380–64580851	q21.1–q22.31	41.2523	0.0024	0.0113	Yes	Yes
Basal	Rest	15	q	4	54773298–70833282	q21.3–q23	19.8228	0.041	0.093596	NA	No
Basal	Rest	15	q	5	65284212–83070992	q22.31–q25.2	18.5087	0.031	0.0796136	NA	No
Basal	Rest	15	q	6	72356454–101733816	q23–q26.3	122.968	0.0001	0.0014125	Yes	Yes
Basal	Rest	16	p	1	491053–20244797	p13.3–p12.3	6.33534	0.4947	0.559463	NA	No
Basal	Rest	16	p	2	9728105–31048088	p13.2–p11.2	1.6541	0.8836	0.903591	NA	No
Basal	Rest	16	q	1	46510743–63838775	q11.2–q21	6.5186	0.8028	0.839967	NA	No
Basal	Rest	16	q	2	55869021–70133673	q12.2–q22.1	6.08216	0.7334	0.770923	NA	No
Basal	Rest	16	q	3	64365187–77877733	q21–q23.1	3.92624	0.6896	0.731688	NA	No
Basal	Rest	16	q	4	70607807–89894658	q22.1–q24.3	1.99335	0.8198	0.853801	NA	No
Basal	Rest	17	p	1	856239–15381603	p13.3–p12	5.51179	0.5546	0.61441	NA	No
Basal	Rest	17	p	2	7498754–21899773	p13.1–p11.2	2.53078	0.8758	0.899685	NA	No
Basal	Rest	17	q	1	25440972–37812853	q11.1–q12	33.5753	0.3103	0.391775	NA	No
Basal	Rest	17	q	2	32489785–43339849	q12–q21.31	13.7042	0.5719	0.624393	NA	No
Basal	Rest	17	q	3	38428492–49075570	q21.2–q21.33	4.713	0.8697	0.897499	NA	No
Basal	Rest	17	q	4	44084882–57340119	q21.31–q22	28.1498	0.2666	0.3503	NA	No
Basal	Rest	17	q	5	51080264–66108804	q22–q24.2	22.7108	0.4047	0.471921	NA	No
Basal	Rest	17	q	6	57996713–80780814	q23.1–q25.3	40.9983	0.2189	0.302055	NA	No
Basal	Rest	18	q	1	18973956–41791273	q11.1–q12.3	103.265	0.0001	0.0014125	Yes	Yes
Basal	Rest	18	q	2	30004156–49687870	q12.1–q21.2	60.7302	0.0015	0.00826829	Yes	Yes
Basal	Rest	18	q	3	42963568–60422438	q12.3–q21.33	42.9074	0.0158	0.0482541	Yes	Yes
Basal	Rest	18	q	4	51533581–77438811	q21.2–q23	53.654	0.0166	0.0500213	NA	No
Basal	Rest	19	p	1	2645842–16152544	p13.3–p13.12	22.1006	0.1193	0.198249	NA	No
Basal	Rest	19	p	2	9181365–23764233	p13.2–p12	13.0008	0.2256	0.303486	NA	No
Basal	Rest	19	q	1	28200396–45221782	q11–q13.32	13.5348	0.2928	0.375982	NA	No
Basal	Rest	19	q	2	36185687–58824283	q13.12–q13.43	6.1005	0.7206	0.761007	NA	No
Basal	Rest	20	q	1	29456636–42370936	q11.21–q13.12	10.818	0.4051	0.471921	NA	No
Basal	Rest	20	q	2	35452532–51284969	q11.23–q13.2	11.892	0.3307	0.408405	NA	No
Basal	Rest	20	q	3	44457309–62639242	q13.12–q13.33	2.38428	0.9236	0.936025	NA	No
Basal	Rest	21	q	1	15713961–47600622	q11.2–q22.3	13.1315	0.2822	0.365087	NA	No
Basal	Rest	22	q	1	17242248–33169418	q11.1–q12.3	23.1097	0.1402	0.220036	NA	No
Basal	Rest	22	q	2	25550817–39609438	q11.23–q13.1	15.9524	0.1474	0.228167	NA	No
Basal	Rest	22	q	3	33366938–49796787	q12.3–q13.33	42.4843	0.0197	0.053641	NA	No
Basal	Rest	23	p	1	2930526–27116708	p22.33–p21.3	42.8121	0.0027	0.0124531	Yes	Yes
Basal	Rest	23	p	2	14852690–37669959	p22.2–p11.4	34.9495	0.0091	0.0311606	Yes	Yes
Basal	Rest	23	p	3	28120950–57800610	p21.3–p11.21	52.4889	0.0051	0.0198724	Yes	Yes
Basal	Rest	23	q	1	62352481–83345490	q11.1–q21.1	12.5007	0.1398	0.220036	NA	No
Basal	Rest	23	q	2	73471329–95328172	q13.2–q21.33	8.7733	0.2091	0.293519	NA	No
Basal	Rest	23	q	3	83958678–106167441	q21.1–q22.3	10.4947	0.1259	0.207003	NA	No
Basal	Rest	23	q	4	96464293–118555886	q21.33–q24	22.8726	0.0272	0.0706575	NA	No
Basal	Rest	23	q	5	107035946–129845744	q22.3–q26.1	27.0583	0.0533	0.104746	NA	No
Basal	Rest	23	q	6	119561031–140385198	q24–q27.2	5.50391	0.4777	0.545254	NA	No
Basal	Rest	23	q	7	131357146–154131702	q26.2–q28	22.8893	0.0907	0.162684	NA	No
