# Supplementary material for: Identification of Copy Number Aberrations in Breast Cancer Subtypes Using Persistence Topology
Source: Microarrays (Basel). 2015 Aug 12;4(3):339–69. doi: 10.3390/microarrays4030339 (PMC4996377; doi:10.3390/microarrays4030339)
Supplement: Supplementary file 1 [file microarrays-04-00339-s001.zip › microarrays-83555-SI/S5-CentersMass.xlsx]

## Sheet: horlings_update_mean_diff_perm_
Test	Ctrl	TestObsNum	ControlObsNum	mean_test	mean_ctrl	obs_mean_diff	p_value_perm	fdr_perm	Chr	Arm	p-value_t_test_0	p-value_t_ctrl_0	Normality for Test	t_test_0_fdr	t_ctrl_0_fdr
LumA	Rest	21	47	-0.00164246	0.00145116	-0.00309361	0.8063	0.888884	1	p	NA	NA	NA	NA	NA
LumA	Rest	21	47	0.281385	0.140252	0.141133	0	0	1	q	2.19358e-07	7.45643e-11	0.127413	4.27747e-06	2.90801e-09
LumA	Rest	21	47	-0.00410042	0.0291385	-0.0332389	0.0063	0.0273	2	p	0.479132	0.000213134	0.202137	0.583942	0.000593731
LumA	Rest	21	47	-0.0171216	-0.00456102	-0.0125606	0.4181	0.652236	2	q	NA	NA	NA	NA	NA
LumA	Rest	21	47	-0.0202601	-0.0481753	0.0279152	0.1191	0.303225	3	p	NA	NA	NA	NA	NA
LumA	Rest	21	47	0.0246948	0.0418324	-0.0171377	0.3079	0.500337	3	q	NA	NA	NA	NA	NA
LumA	Rest	21	47	-0.00821974	-0.0682754	0.0600557	0.0001	0.000975	4	p	0.296237	4.93343e-09	0.000536061	0.398387	6.41345e-08
LumA	Rest	21	47	0.00228335	-0.0186981	0.0209814	0.157	0.340167	4	q	NA	NA	NA	NA	NA
LumA	Rest	21	47	0.0221848	0.0680074	-0.0458227	0.0446	0.17394	5	p	NA	NA	NA	NA	NA
LumA	Rest	21	47	-0.000417412	-0.0250272	0.0246098	0.1502	0.340167	5	q	NA	NA	NA	NA	NA
LumA	Rest	21	47	0.0115266	0.0730049	-0.0614783	0.006	0.0273	6	p	0.261648	4.005e-06	0.927272	0.364439	2.68257e-05
LumA	Rest	21	47	-0.0128122	0.0143093	-0.0271215	0.2611	0.491214	6	q	NA	NA	NA	NA	NA
LumA	Rest	21	47	0.0403744	0.0372406	0.00313384	0.8868	0.910137	7	p	NA	NA	NA	NA	NA
LumA	Rest	21	47	0.0270047	0.0367205	-0.00971583	0.6488	0.872524	7	q	NA	NA	NA	NA	NA
LumA	Rest	21	47	0.0144689	-0.0595596	0.0740285	0.0046	0.0273	8	p	0.592633	7.82078e-06	0.84912	0.700385	4.35729e-05
LumA	Rest	21	47	0.133677	0.143807	-0.0101297	0.7654	0.888884	8	q	NA	NA	NA	NA	NA
LumA	Rest	21	47	-0.0226825	-0.0312454	0.00856288	0.471	0.666621	9	p	NA	NA	NA	NA	NA
LumA	Rest	21	47	-0.0107526	-0.014522	0.00376942	0.721	0.888884	9	q	NA	NA	NA	NA	NA
LumA	Rest	21	47	0.0371576	0.0444359	-0.00727826	0.783	0.888884	10	p	NA	NA	NA	NA	NA
LumA	Rest W/O Pat231	20	47	0.0284655	-0.0308256	0.0592911	0.0002	0.0039	10	q	0.0352204	0.000393263	0.000699802	0.104017	0.00102248
LumA	Rest	21	47	0.000371238	0.00417945	-0.00380821	0.8433	0.888884	11	p	NA	NA	NA	NA	NA
LumA	Rest	21	47	-0.00278218	-0.00150071	-0.00128147	0.9481	0.9481	11	q	NA	NA	NA	NA	NA
LumA	Rest	21	47	-0.0037451	0.046414	-0.0501591	0.1034	0.290271	12	p	NA	NA	NA	NA	NA
LumA	Rest W/O Pat378	21	46	-0.032982	0.0223927	-0.0553746	0.0001	0.00065	12	q	0.0421371	0.000902319	0.597969	0.0632057	0.00281121
LumA	Rest	21	47	-0.0679284	-0.0843445	0.016416	0.4786	0.666621	13	q	NA	NA	NA	NA	NA
LumA	Rest	21	47	0.0162219	-0.0237025	0.0399244	0.0062	0.0273	14	q	0.0400064	0.0112108	0.0280492	0.104017	0.0198737
LumA	Rest	21	47	-0.0267951	-0.011115	-0.0156801	0.2902	0.492078	15	q	NA	NA	NA	NA	NA
LumA	Rest	21	47	0.105244	0.0263313	0.0789124	0.0008	0.00624	16	p	9.32368e-05	0.0258597	0.0924267	0.000909058	0.0403411
LumA	Rest	21	47	-0.164551	-0.0203143	-0.144236	0	0	16	q	2.86292e-08	0.222083	0.373426	1.11654e-06	0.270664
LumA	Rest	21	47	-0.0344656	-0.0590519	0.0245863	0.2645	0.491214	17	p	NA	NA	NA	NA	NA
LumA	Rest	21	47	0.0642148	0.0723128	-0.00809796	0.7708	0.888884	17	q	NA	NA	NA	NA	NA
LumA	Rest	21	47	-0.0124459	-0.0271588	0.0147129	0.4594	0.666621	18	q	NA	NA	NA	NA	NA
LumA	Rest	21	47	0.0305902	0.011845	0.0187452	0.1928	0.395747	19	p	NA	NA	NA	NA	NA
LumA	Rest	21	47	0.0286464	0.0325654	-0.00391899	0.8419	0.888884	19	q	NA	NA	NA	NA	NA
LumA	Rest	21	47	0.0248197	0.0520179	-0.0271982	0.2819	0.492078	20	q	NA	NA	NA	NA	NA
LumA	Rest	21	47	-0.0175208	0.0154889	-0.0330097	0.1244	0.303225	21	q	NA	NA	NA	NA	NA
LumA	Rest	21	47	-0.0649942	-0.0252783	-0.0397159	0.0839	0.272675	22	q	NA	NA	NA	NA	NA
LumA	Rest	21	47	-0.0182443	-0.0613194	0.0430751	0.0826	0.272675	23	p	NA	NA	NA	NA	NA
LumA	Rest	21	47	-0.0337843	-0.0784249	0.0446406	0.1042	0.290271	23	q	NA	NA	NA	NA	NA
LumB	Rest excluding Basal	12	35	-0.0336576	-9.25071e-05	-0.0335651	0.0185	0.1443	1	p	NA	NA	NA	NA	NA
LumB	Rest excluding Basal	12	35	0.130513	0.210195	-0.079682	0.1586	0.562309	1	q	NA	NA	NA	NA	NA
LumB	Rest excluding Basal	12	35	0.00852844	0.00334393	0.0051845	0.6641	0.782563	2	p	NA	NA	NA	NA	NA
LumB	Rest excluding Basal	12	35	-0.024557	-0.00748309	-0.0170739	0.3964	0.599928	2	q	NA	NA	NA	NA	NA
LumB	Rest excluding Basal	12	35	-0.0396074	-0.0308195	-0.00878791	0.6985	0.782563	3	p	NA	NA	NA	NA	NA
LumB	Rest excluding Basal	12	35	0.0160709	0.0247447	-0.0086738	0.7023	0.782563	3	q	NA	NA	NA	NA	NA
LumB	Rest excluding Basal	12	35	-0.0436853	-0.0225794	-0.0211058	0.2643	0.599928	4	p	NA	NA	NA	NA	NA
LumB	Rest excluding Basal	12	35	-0.0179362	0.00337672	-0.0213129	0.1864	0.5991	4	q	NA	NA	NA	NA	NA
LumB	Rest excluding Basal	12	35	0.0520909	0.0290288	0.0230621	0.3541	0.599928	5	p	NA	NA	NA	NA	NA
LumB	Rest excluding Basal	12	35	0.0100473	0.00594839	0.00409894	0.8365	0.881716	5	q	NA	NA	NA	NA	NA
LumB	Rest excluding Basal	12	35	0.0461826	0.0223759	0.0238067	0.2327	0.599928	6	p	NA	NA	NA	NA	NA
LumB	Rest excluding Basal	12	35	-0.0374419	-0.00373196	-0.0337099	0.2628	0.599928	6	q	NA	NA	NA	NA	NA
LumB	Rest excluding Basal	12	35	0.058836	0.0346101	0.0242258	0.3524	0.599928	7	p	NA	NA	NA	NA	NA
LumB	Rest excluding Basal	12	35	0.0233455	0.0196225	0.00372298	0.8895	0.9121	7	q	NA	NA	NA	NA	NA
LumB	Rest excluding Basal	12	35	-0.0860416	-0.00372043	-0.0823211	0.026	0.145275	8	p	NA	NA	NA	NA	NA
LumB	Rest excluding Basal	12	35	0.201711	0.10113	0.100582	0.0185	0.1443	8	q	NA	NA	NA	NA	NA
LumB	Rest excluding Basal	12	35	-0.0535088	-0.0210784	-0.0324304	0.0022	0.04485	9	p	0.000954882	9.20889e-06	0.328887	0.0119498	0.000100844
LumB	Rest excluding Basal	12	35	-0.0160703	-0.0058277	-0.0102426	0.4235	0.599928	9	q	NA	NA	NA	NA	NA
LumB	Rest excluding Basal	12	35	-0.00191457	0.0207956	-0.0227102	0.3274	0.599928	10	p	NA	NA	NA	NA	NA
LumB	Rest excluding Basal	12	35	-0.00750265	0.00934559	-0.0168482	0.4634	0.60242	10	q	NA	NA	NA	NA	NA
LumB	Rest excluding Basal	12	35	0.0221703	0.00105322	0.0211171	0.3186	0.599928	11	p	NA	NA	NA	NA	NA
LumB	Rest excluding Basal	12	35	-0.0249509	-0.0039824	-0.0209685	0.3787	0.599928	11	q	NA	NA	NA	NA	NA
LumB	Rest excluding Basal	12	35	0.0398835	-0.00162106	0.0415045	0.0298	0.145275	12	p	NA	NA	NA	NA	NA
LumB	Rest excluding Basal	12	35	0.0666549	0.0135603	0.0530946	0.0023	0.04485	12	q	0.0147593	0.0171905	0.261876	0.0775508	0.0392363
LumB	Rest excluding Basal	12	35	-0.139224	-0.0653531	-0.0738706	0.0109	0.1417	13	q	NA	NA	NA	NA	NA
LumB	Rest excluding Basal	12	35	0.00282331	0.0119972	-0.00917385	0.4917	0.61859	14	q	NA	NA	NA	NA	NA
LumB	Rest excluding Basal	12	35	0.00417311	-0.0117602	0.0159333	0.4397	0.599928	15	q	NA	NA	NA	NA	NA
LumB	Rest excluding Basal	12	35	0.0614563	0.0726128	-0.0111566	0.7228	0.783033	16	p	NA	NA	NA	NA	NA
LumB	Rest excluding Basal	12	35	-0.0954959	-0.100058	0.00456228	0.9121	0.9121	16	q	NA	NA	NA	NA	NA
LumB	Rest excluding Basal	12	35	-0.0821584	-0.0373672	-0.0447912	0.1423	0.55497	17	p	NA	NA	NA	NA	NA
LumB	Rest excluding Basal	12	35	0.114438	0.0851353	0.0293027	0.4159	0.599928	17	q	NA	NA	NA	NA	NA
LumB	Rest excluding Basal	12	35	-0.0440526	-0.0106903	-0.0333623	0.1006	0.435933	18	q	NA	NA	NA	NA	NA
LumB	Rest excluding Basal	12	35	0.00531387	0.0152379	-0.009924	0.6063	0.738928	19	p	NA	NA	NA	NA	NA
LumB	Rest excluding Basal	12	35	0.0414664	0.0171351	0.0243313	0.3458	0.599928	19	q	NA	NA	NA	NA	NA
LumB	Rest excluding Basal	12	35	0.105597	0.0267587	0.0788385	0.0276	0.145275	20	q	NA	NA	NA	NA	NA
LumB	Rest excluding Basal	12	35	0.0263929	-0.0101955	0.0365884	0.1997	0.5991	21	q	NA	NA	NA	NA	NA
LumB	Rest excluding Basal	12	35	-0.0300941	-0.0527995	0.0227054	0.4461	0.599928	22	q	NA	NA	NA	NA	NA
LumB	Rest excluding Basal	12	35	-0.0633499	-0.027607	-0.0357429	0.2191	0.599928	23	p	NA	NA	NA	NA	NA
LumB	Rest excluding Basal	12	35	-0.0771064	-0.0482999	-0.0288065	0.373	0.599928	23	q	NA	NA	NA	NA	NA
Her2	Rest	14	52	0.00248224	4.71965e-05	0.00243504	0.8647	0.9667	1	p	NA	NA	NA	NA	NA
Her2	Rest	14	52	0.151916	0.189215	-0.0372992	0.4031	0.9667	1	q	NA	NA	NA	NA	NA
Her2	Rest	14	52	0.0248507	0.0182129	0.00663784	0.6395	0.9667	2	p	NA	NA	NA	NA	NA
Her2	Rest	14	52	-0.00773195	-0.0087419	0.00100995	0.9569	0.9667	2	q	NA	NA	NA	NA	NA
Her2	Rest	14	52	-0.0436522	-0.0383731	-0.00527911	0.8007	0.9667	3	p	NA	NA	NA	NA	NA
Her2	Rest	14	52	0.0337039	0.0388737	-0.00516977	0.7873	0.9667	3	q	NA	NA	NA	NA	NA
Her2	Rest	14	52	-0.057793	-0.0489492	-0.00884372	0.6479	0.9667	4	p	NA	NA	NA	NA	NA
Her2	Rest	14	52	-0.00538551	-0.0142457	0.00886014	0.6007	0.9667	4	q	NA	NA	NA	NA	NA
Her2	Rest	14	52	0.0501481	0.0568789	-0.00673077	0.8114	0.9667	5	p	NA	NA	NA	NA	NA
Her2	Rest	14	52	0.011243	-0.0257946	0.0370376	0.0591	0.7683	5	q	NA	NA	NA	NA	NA
Her2	Rest	14	52	0.0460292	0.0564598	-0.0104307	0.7016	0.9667	6	p	NA	NA	NA	NA	NA
Her2	Rest	14	52	0.0177385	0.001953	0.0157855	0.5734	0.9667	6	q	NA	NA	NA	NA	NA
Her2	Rest	14	52	0.041228	0.0386195	0.00260845	0.9171	0.9667	7	p	NA	NA	NA	NA	NA
Her2	Rest	14	52	0.0243083	0.0374586	-0.0131502	0.5925	0.9667	7	q	NA	NA	NA	NA	NA
Her2	Rest	14	52	-0.0486887	-0.0416523	-0.00703646	0.8137	0.9667	8	p	NA	NA	NA	NA	NA
Her2	Rest	14	52	0.0690026	0.160102	-0.0910996	0.0147	0.28665	8	q	NA	NA	NA	NA	NA
Her2	Rest	14	52	-0.0305849	-0.0279011	-0.00268383	0.8397	0.9667	9	p	NA	NA	NA	NA	NA
Her2	Rest	14	52	-0.00607216	-0.015304	0.00923185	0.4486	0.9667	9	q	NA	NA	NA	NA	NA
Her2	Rest	14	52	0.0048162	0.049752	-0.0449358	0.1228	0.9667	10	p	NA	NA	NA	NA	NA
Her2	Rest	14	52	-0.0250473	-0.0100562	-0.0149911	0.4368	0.9667	10	q	NA	NA	NA	NA	NA
Her2	Rest	14	52	0.000991234	0.00324576	-0.00225453	0.915	0.9667	11	p	NA	NA	NA	NA	NA
Her2	Rest	14	52	-0.000608003	-0.00290087	0.00229287	0.9238	0.9667	11	q	NA	NA	NA	NA	NA
Her2	Rest	14	52	0.00686933	0.038592	-0.0317226	0.3842	0.9667	12	p	NA	NA	NA	NA	NA
Her2	Rest	14	52	0.00713482	0.00878932	-0.00165449	0.9356	0.9667	12	q	NA	NA	NA	NA	NA
Her2	Rest	14	52	-0.0466861	-0.0863647	0.0396786	0.1386	0.9667	13	q	NA	NA	NA	NA	NA
Her2	Rest	14	52	0.00514984	-0.0161582	0.0213081	0.2284	0.9667	14	q	NA	NA	NA	NA	NA
Her2	Rest	14	52	-0.0111765	-0.0173061	0.00612953	0.7294	0.9667	15	q	NA	NA	NA	NA	NA
Her2	Rest	14	52	0.0312118	0.0544958	-0.0232841	0.4032	0.9667	16	p	NA	NA	NA	NA	NA
Her2	Rest	14	52	-0.0237637	-0.0736027	0.049839	0.1769	0.9667	16	q	NA	NA	NA	NA	NA
Her2	Rest	14	52	-0.0309022	-0.0594455	0.0285433	0.2627	0.9667	17	p	NA	NA	NA	NA	NA
Her2	Rest	14	52	0.137056	0.0512086	0.0858479	0.0066	0.2574	17	q	NA	NA	NA	NA	NA
Her2	Rest	14	52	-0.0234426	-0.022412	-0.0010306	0.9667	0.9667	18	q	NA	NA	NA	NA	NA
Her2	Rest	14	52	0.00925177	0.0188359	-0.00958412	0.5667	0.9667	19	p	NA	NA	NA	NA	NA
Her2	Rest	14	52	0.0127452	0.0359947	-0.0232496	0.297	0.9667	19	q	NA	NA	NA	NA	NA
Her2	Rest	14	52	0.0524513	0.0435096	0.00894165	0.7689	0.9667	20	q	NA	NA	NA	NA	NA
Her2	Rest	14	52	0.00751571	0.00584564	0.00167007	0.9471	0.9667	21	q	NA	NA	NA	NA	NA
Her2	Rest	14	52	-0.0521444	-0.0339959	-0.0181485	0.5015	0.9667	22	q	NA	NA	NA	NA	NA
Her2	Rest	14	52	-0.0235234	-0.0562753	0.0327519	0.2585	0.9667	23	p	NA	NA	NA	NA	NA
Her2	Rest	14	52	-0.0442177	-0.0711342	0.0269165	0.3961	0.9667	23	q	NA	NA	NA	NA	NA
Basal	Rest	21	47	0.0209925	-0.00866233	0.0296548	0.0133	0.03458	1	p	0.0626298	0.175564	0.754168	0.0887637	0.23907
Basal	Rest	21	47	0.170376	0.189851	-0.0194744	0.6185	0.689186	1	q	NA	NA	NA	NA	NA
Basal	Rest	21	47	0.0506677	0.00466764	0.0460001	0.0001	0.00078	2	p	0.000224125	0.375914	0.290656	0.00109261	0.444262
Basal	Rest	21	47	-0.000825288	-0.0118424	0.0110171	0.4724	0.59431	2	q	NA	NA	NA	NA	NA
Basal	Rest	21	47	-0.0540824	-0.0330633	-0.0210191	0.2353	0.339878	3	p	NA	NA	NA	NA	NA
Basal	Rest	21	47	0.0678952	0.0225301	0.0453651	0.0031	0.0134333	3	q	7.24225e-06	0.0197665	0.792912	5.64895e-05	0.0405733
Basal	Rest	21	47	-0.0984312	-0.0279682	-0.0704631	0.0001	0.00078	4	p	3.66236e-08	0.00137399	0.0340171	1.09153e-06	0.00382755
Basal	Rest	21	47	-0.0349434	-0.00206487	-0.0328785	0.0211	0.0484059	4	q	0.0198542	0.772092	0.0126372	0.0309725	0.79241
Basal	Rest	21	47	0.0962443	0.034917	0.0613273	0.0056	0.0198545	5	p	0.000319337	0.00191617	0.114156	0.00138379	0.00498205
Basal	Rest	21	47	-0.072086	0.00699492	-0.079081	0	0	5	q	2.09488e-07	0.413388	0.91208	2.72334e-06	0.460632
Basal	Rest	21	47	0.111235	0.0284542	0.0827809	0.0003	0.0014625	6	p	0.000199459	0.00216708	0.00647482	0.00109261	0.00528226
Basal	Rest	21	47	0.0468286	-0.0123387	0.0591674	0.0109	0.0314786	6	q	0.0169277	0.346773	0.0619376	0.0275075	0.436263
Basal	Rest	21	47	0.0324183	0.0407954	-0.00837717	0.6945	0.721603	7	p	NA	NA	NA	NA	NA
Basal	Rest	21	47	0.0631443	0.020573	0.0425713	0.0335	0.0725833	7	q	NA	NA	NA	NA	NA
Basal	Rest	21	47	-0.0634639	-0.0247386	-0.0387253	0.14	0.253323	8	p	NA	NA	NA	NA	NA
Basal	Rest	21	47	0.171717	0.12681	0.0449066	0.1736	0.294365	8	q	NA	NA	NA	NA	NA
Basal	Rest	21	47	-0.0269055	-0.0293585	0.00245298	0.8409	0.8409	9	p	NA	NA	NA	NA	NA
Basal	Rest	21	47	-0.0243584	-0.00844282	-0.0159156	0.1252	0.24414	9	q	NA	NA	NA	NA	NA
Basal	Rest	21	47	0.103044	0.0149972	0.0880468	0.0003	0.0014625	10	p	0.00141191	0.137363	0.0756246	0.00393318	0.198413
Basal	Rest	21	47	-0.0414899	0.00504391	-0.0465338	0.0094	0.03055	10	q	0.0140071	0.60565	0.689302	0.0260132	0.638388
Basal	Rest	21	47	-0.00469888	0.00644482	-0.0111437	0.5505	0.650591	11	p	NA	NA	NA	NA	NA
Basal	Rest	21	47	0.0147541	-0.00933604	0.0240901	0.2313	0.339878	11	q	NA	NA	NA	NA	NA
Basal	Rest	21	47	0.0800451	0.00897584	0.0710692	0.0151	0.0368062	12	p	0.0637278	0.294438	0.0708757	0.0887637	0.38277
Basal	Rest	21	47	-0.032982	0.0271164	-0.0600984	0.0001	0.00078	12	q	0.0421371	0.0010704	0.597969	0.0632057	0.00347879
Basal	Rest	21	47	-0.0682211	-0.0842137	0.0159926	0.4927	0.600478	13	q	NA	NA	NA	NA	NA
Basal	Rest	21	47	-0.058435	0.00965489	-0.0680899	0	0	14	q	0.000430055	0.100636	0.221727	0.00167721	0.170644
Basal	Rest	21	47	-0.0344557	-0.00769212	-0.0267636	0.0744	0.152716	15	q	NA	NA	NA	NA	NA
Basal	Rest	21	47	0.00803631	0.0697644	-0.061728	0.0113	0.0314786	16	p	0.632086	5.61504e-06	0.0480631	0.666252	3.12838e-05
Basal	Rest	21	47	0.0113168	-0.0988934	0.11021	0.0003	0.0014625	16	q	0.586729	1.25214e-06	0.65122	0.635623	8.13894e-06
Basal	Rest	21	47	-0.057403	-0.0488033	-0.00859969	0.7031	0.721603	17	p	NA	NA	NA	NA	NA
Basal	Rest	21	47	0.0187723	0.0926169	-0.0738446	0.004	0.0156	17	q	0.194832	3.3279e-07	0.120816	0.237451	2.59577e-06
Basal	Rest	21	47	-0.03024	-0.0192083	-0.0110317	0.5712	0.6552	18	q	NA	NA	NA	NA	NA
Basal	Rest	21	47	0.0286674	0.0127041	0.0159633	0.2705	0.376768	19	p	NA	NA	NA	NA	NA
Basal	Rest	21	47	0.0492773	0.0233473	0.0259299	0.1863	0.302737	19	q	NA	NA	NA	NA	NA
Basal	Rest	21	47	0.0363017	0.0468877	-0.0105859	0.6827	0.721603	20	q	NA	NA	NA	NA	NA
Basal	Rest	21	47	0.0190556	-0.000853772	0.0199093	0.3623	0.47099	21	q	NA	NA	NA	NA	NA
Basal	Rest	21	47	-0.0163738	-0.0470024	0.0306286	0.1948	0.303888	22	q	NA	NA	NA	NA	NA
Basal	Rest	21	47	-0.0732715	-0.0367328	-0.0365386	0.1429	0.253323	23	p	NA	NA	NA	NA	NA
Basal	Rest	21	47	-0.0847459	-0.0556548	-0.0290911	0.2917	0.392286	23	q	NA	NA	NA	NA	NA
