# Supplementary material for: Identification of Copy Number Aberrations in Breast Cancer Subtypes Using Persistence Topology
Source: Microarrays (Basel). 2015 Aug 12;4(3):339–69. doi: 10.3390/microarrays4030339 (PMC4996377; doi:10.3390/microarrays4030339)
Supplement: Supplementary file 1 [file microarrays-04-00339-s001.zip › microarrays-83555-SI/S6-Additional_clones.xlsx]

## Sheet: Luminal B
Chrom	Arm	Cytoband	Location of Aberration	Gain/Loss	Location of Neighboring Clones
8	p	23.3–23.2	488,653–5,119,775	loss	488653	5339626
8	p	22	14,234,770–18,404,338	loss	11765149	21643676
8	p	21.2	24,224,034–25,096,177	loss	23052342	27222367
8	p	12	32411506	loss	30826090	32908355

## Sheet: Basal
Chrom	Arm	Cytoband	Location of aberration	Gain/Loss	Location of neighboring clones
4	p	p15.1-p14	28650879-39755288	loss	27137510	41646350
5	q	q11.1-q11.2	50026715-51049080	loss	49873025	52874486
5	q	q11.2-q12.1	55510909-60700711	loss	55373541	61624859
5	q	q12.1-q13.1	61624859	gain	60700711	61975599
6	p	p25.1-p11.2	6273515-57185560	gain	6175859	58503276
10	p	p15.3-p11.21	1217029-34504818	gain	1217029	35799788
10	q	q23.1-q23.33	83646484-95785188	loss	82490215	97221770
10	q	q25.1	108411165-111508658	loss	107694481	112361447
10	q	q25.3-q26.11	117807874-120370659	loss	116785305	121501561
10	q	q26.3	131107320	loss	130044105	131927164
12	q	q23.1	97542228	loss	96842261	98948210
15	q	q14-q22.2	34016166-60395148	loss	33240130	62931635
15	q	q24.1	74951415	gain	73978627	76713784
